# Supplementary material for: Uncovering Oncogenic Mechanisms of Tumor Suppressor Genes in Breast Cancer Multi-Omics Data
Source: Int J Mol Sci. 2022 Aug 25;23(17):9624. doi: 10.3390/ijms23179624 (PMC9455665; doi:10.3390/ijms23179624)
Supplement: Supplementary file 1 [file ijms-23-09624-s001.zip]

Archive with 7 entries (7 files):
- ijms-1824056-Supplementary Methods.pdf
- ijms-1824056-Supplementary Table S1.xlsx
- ijms-1824056-Supplementary Table S2.txt
- ijms-1824056-Supplementary Table S3.xlsx
- ijms-1824056-Supplementary Table S4.xlsx
- ijms-1824056-Supplementary Table S5.xlsx
- ijms-1824056-Supplementary Table S6.xlsx
