# Supplementary material for: Uncovering Oncogenic Mechanisms of Tumor Suppressor Genes in Breast Cancer Multi-Omics Data
Source: Int J Mol Sci. 2022 Aug 25;23(17):9624. doi: 10.3390/ijms23179624 (PMC9455665; doi:10.3390/ijms23179624)
Supplement: Supplementary file 1 [file ijms-23-09624-s001.zip › ijms-1824056-Supplementary Table S1.xlsx]

## Sheet: Supplementary_Table_1
Gene Name	Median of Rank in Normal Breat	Median of Rank in Breat Cancer	Ratio of median ranks	p-value	DEG
RPS4Y1	16260	1	6.15006e-05	0	Down-regulation
DDX3Y	15152	1	6.59979e-05	0	Down-regulation
KDM5D	14594	1	6.85213e-05	0	Down-regulation
EIF1AY	9165	1	0.000109111	0	Down-regulation
PDE6C	4117	1	0.000242895	0	Down-regulation
PNLIP	3824	1	0.000261506	0	Down-regulation
CELA3A	3819	1	0.000261849	0	Down-regulation
REG1A	3791	1	0.000263783	0	Down-regulation
CRP	3605	1	0.000277393	0	Down-regulation
CRNN	3334	1	0.00029994	0	Down-regulation
MYL1	3312	1	0.000301932	0	Down-regulation
CTRB1	3079	1	0.000324781	0	Down-regulation
C8orf22	3077	1	0.000324992	0	Down-regulation
REG1B	2788	1	0.00035868	0	Down-regulation
PRM2	2749	1	0.000363769	0	Down-regulation
HFE2	2693	1	0.000371333	0	Down-regulation
CYP11B1	2676	1	0.000373692	0	Down-regulation
DPRX	2614	1	0.000382555	0	Down-regulation
SPRR2E	2596	1	0.000385208	0	Down-regulation
CELA2A	2553	1	0.000391696	0	Down-regulation
KPRP	2506	1	0.000399042	0	Down-regulation
FABP9	2485	1	0.000402414	0	Down-regulation
RXFP2	2437	1	0.000410341	0	Down-regulation
PRM1	2380	1	0.000420168	0	Down-regulation
SYCN	2057	1	0.000486145	0	Down-regulation
C1orf68	2053	1	0.000487092	0	Down-regulation
NAA11	2029	1	0.000492854	0	Down-regulation
TNP1	1943	1	0.000514668	0	Down-regulation
AADACL4	1756	1	0.000569476	0	Down-regulation
LCE2B	1749	1	0.000571755	0	Down-regulation
CLCA1	1745	1	0.000573066	0	Down-regulation
REG3A	1687	1	0.000592768	0	Down-regulation
OR4F5	1556	1	0.000642674	0	Down-regulation
OPALIN	1374	1	0.000727802	0	Down-regulation
ACSM2B	2997	1	0.000333667	4.83753e-304	Down-regulation
XIRP2	3350	1	0.000298507	4.75267e-303	Down-regulation
VIP	5154	1	0.000194024	2.77549e-300	Down-regulation
MYH7	5507	1	0.000181587	5.28242e-299	Down-regulation
OR9Q1	1510	1	0.000662252	4.29927e-296	Down-regulation
DHRS7C	1856	1	0.000538793	2.67004e-293	Down-regulation
MYH6	4438	1	0.000225327	1.61076e-291	Down-regulation
FABP1	2606	1	0.00038373	6.57888e-290	Down-regulation
NPPB	2506	1	0.000399042	4.34742e-288	Down-regulation
ZSWIM2	1600	1	0.000625	3.40241e-281	Down-regulation
LHCGR	4229	1	0.000236463	5.97569e-280	Down-regulation
SFTPC	3172	1	0.000315259	1.13519e-277	Down-regulation
OVCH1	3709	1	0.000269614	1.62011e-276	Down-regulation
SHANK3	16570	8721	0.526313	3.0302e-276	Down-regulation
PEAR1	15006	6247.5	0.416333	3.34162e-276	Down-regulation
RPS27	16780	14624	0.871514	3.92084e-276	Down-regulation
POU6F1	12302	6187	0.502926	4.49097e-276	Down-regulation
ADCY4	15763	6963	0.441731	5.72029e-276	Down-regulation
ADAM33	16184	5977	0.369315	6.26737e-276	Down-regulation
SEC31B	12729	4906	0.385419	8.87792e-276	Down-regulation
LY6G5B	13197	5973	0.452603	9.0573e-276	Down-regulation
FAM193B	15892	9231	0.580858	9.33305e-276	Down-regulation
RAPGEF3	16193	7836.5	0.483944	1.13427e-275	Down-regulation
CLCN6	13440	7424	0.552381	1.33702e-275	Down-regulation
TSPYL2	15999	10047.5	0.628008	1.41253e-275	Down-regulation
MAP3K6	15964	10920.5	0.68407	2.17972e-275	Down-regulation
GPR17	8309	2817	0.33903	2.33809e-275	Down-regulation
TRIP10	15991	12528	0.783441	2.77817e-275	Down-regulation
TDRD10	8209	4080.5	0.497076	2.87264e-275	Down-regulation
HIF3A	15075	3470	0.230182	2.96761e-275	Down-regulation
LGI4	14590	5829	0.39952	3.48165e-275	Down-regulation
SLC12A4	15639	11449	0.73208	4.37064e-275	Down-regulation
BCL6	16614	12759	0.767967	4.53e-275	Down-regulation
ENGASE	14902	8110.5	0.544256	4.53481e-275	Down-regulation
NLRP1	15430	6500	0.421257	4.71533e-275	Down-regulation
USHBP1	11604	5215	0.449414	5.63588e-275	Down-regulation
TAF1C	15443	9280	0.60092	6.04207e-275	Down-regulation
WSB1	16566	12694	0.766268	6.09807e-275	Down-regulation
LENG8	16765	14044	0.837698	6.42397e-275	Down-regulation
ARGLU1	16369	13653	0.834077	6.64353e-275	Down-regulation
OR4F16	1336	1	0.000748503	7.95248e-275	Down-regulation
ARAP3	14079	7183.5	0.510228	8.51636e-275	Down-regulation
PPP1R12C	16001	12482	0.780076	9.00063e-275	Down-regulation
SIN3B	15950	11105.5	0.69627	1.15506e-274	Down-regulation
SLC25A27	11794	4197.5	0.355901	1.16031e-274	Down-regulation
AKAP17A	15554	11380.5	0.731677	1.16197e-274	Down-regulation
KIAA0141	15207	11085.5	0.728973	1.42083e-274	Down-regulation
TINAGL1	16545	12086.5	0.730523	1.45204e-274	Down-regulation
NXF1	16090	13628.5	0.847017	3.20952e-274	Down-regulation
EZH1	15828	9795.5	0.618872	3.39576e-274	Down-regulation
FLT4	14487	7139	0.492787	4.32098e-274	Down-regulation
FAM160A2	14506	10185	0.702123	4.38465e-274	Down-regulation
PLA2G4B	12900	5157	0.399767	4.39669e-274	Down-regulation
ABCA10	13030	4182.5	0.32099	5.14161e-274	Down-regulation
STARD9	15179	4635	0.305356	5.36568e-274	Down-regulation
AASS	12496	5711.5	0.457066	6.5915e-274	Down-regulation
MYH3	7303	3436.5	0.47056	6.76813e-274	Down-regulation
PDE2A	16119	6478	0.401886	7.01163e-274	Down-regulation
CCNL2	16559	12803	0.773175	7.80515e-274	Down-regulation
LCAT	11242	6197	0.551236	8.22525e-274	Down-regulation
DOCK6	15713	10044.5	0.639248	8.73509e-274	Down-regulation
ZNF354B	10242	6275	0.612673	1.16418e-273	Down-regulation
TTLL3	15806	6752.5	0.427211	1.21058e-273	Down-regulation
CALCOCO1	16470	13882	0.842866	2.96796e-273	Down-regulation
PAN2	15293	8956.5	0.58566	3.61368e-273	Down-regulation
ZDHHC8	14180	9729	0.686107	4.23384e-273	Down-regulation
TUBGCP6	15634	9619	0.615262	4.24538e-273	Down-regulation
SRSF11	16613	15382	0.925901	4.53324e-273	Down-regulation
BTNL9	16702	5743.5	0.343881	5.2985e-273	Down-regulation
INPP5E	11889	7882	0.662966	5.33825e-273	Down-regulation
FNBP4	15964	11050.5	0.692214	5.36197e-273	Down-regulation
CAPN3	11492	5441.5	0.473503	7.50749e-273	Down-regulation
SRSF4	16032	14108	0.87999	7.96667e-273	Down-regulation
PNISR	16526	13259.5	0.802342	8.13745e-273	Down-regulation
ASXL1	16079	12037.5	0.748647	8.56133e-273	Down-regulation
ALS2CL	13684	5963	0.435764	9.84646e-273	Down-regulation
HDAC7	16275	13867	0.852043	1.25356e-272	Down-regulation
ABCA9	15505	5340.5	0.344437	1.27273e-272	Down-regulation
CELF6	8957	4400	0.491236	1.34759e-272	Down-regulation
RBM6	16274	11498	0.706526	2.40167e-272	Down-regulation
SCARF1	12882	7113	0.552166	2.58855e-272	Down-regulation
NOTCH4	16093	8830	0.548686	2.687e-272	Down-regulation
ANGPT4	9661	3032.5	0.313891	3.14889e-272	Down-regulation
MBD1	14923	12228	0.819406	3.42171e-272	Down-regulation
ADAMTS10	12579	6812.5	0.541577	3.74258e-272	Down-regulation
ARHGEF7	16007	11919	0.744612	4.13773e-272	Down-regulation
DNAH1	12237	5064	0.413827	4.48142e-272	Down-regulation
ATOH8	14124	4782.5	0.338608	5.12039e-272	Down-regulation
CREBZF	15905	10672.5	0.671015	5.75358e-272	Down-regulation
RIMKLB	15235	9431	0.619035	6.67699e-272	Down-regulation
EML3	15305	12530.5	0.818719	8.33811e-272	Down-regulation
GNRH1	6690	3826	0.571898	1.12112e-271	Down-regulation
RBM44	5450	2797	0.513211	1.41327e-271	Down-regulation
DENND3	15151	8132	0.53673	1.72926e-271	Down-regulation
DLL1	12397	6522	0.526095	2.14058e-271	Down-regulation
STARD8	12459	7198	0.577735	2.5242e-271	Down-regulation
DNHD1	12245	5650	0.461413	3.26379e-271	Down-regulation
CCDC116	4689	2640	0.56302	3.27073e-271	Down-regulation
KANK2	16380	13321.5	0.813278	3.99044e-271	Down-regulation
PRDM8	7864	4909	0.624237	4.33943e-271	Down-regulation
NISCH	16355	13747	0.840538	4.63216e-271	Down-regulation
VWCE	6886	3675	0.533692	4.79625e-271	Down-regulation
NR2C1	11727	8230	0.701799	4.92802e-271	Down-regulation
RPL10	16849	16776	0.995667	5.0225e-271	Down-regulation
ACAD11	13337	7228	0.541951	5.53298e-271	Down-regulation
KAT2A	16075	11106.5	0.690918	5.67824e-271	Down-regulation
GPRASP1	12978	5568.5	0.429072	6.88098e-271	Down-regulation
RNF112	6158	3369.5	0.547174	7.61714e-271	Down-regulation
DPY19L2	9379	3993	0.425738	7.81659e-271	Down-regulation
ABCA6	14548	6259	0.430231	8.80532e-271	Down-regulation
RBM33	15637	9391.5	0.600595	9.09407e-271	Down-regulation
DENND4B	15079	10203	0.676636	1.10267e-270	Down-regulation
ADAMTSL4	15626	7252.5	0.46413	1.2386e-270	Down-regulation
ARHGEF17	16017	11159	0.696697	1.3298e-270	Down-regulation
LZTR1	15192	11508.5	0.757537	1.34485e-270	Down-regulation
KLF9	16465	11820.5	0.717917	1.63061e-270	Down-regulation
ARHGEF15	15556	7462	0.479686	1.74114e-270	Down-regulation
WHAMM	11431	7987	0.698714	1.76932e-270	Down-regulation
TRIOBP	15820	13101.5	0.828161	2.03396e-270	Down-regulation
SFSWAP	14759	11669	0.790636	2.16833e-270	Down-regulation
CAPRIN2	12358	7135	0.577359	2.49107e-270	Down-regulation
GBA2	15250	12216.5	0.801082	2.85268e-270	Down-regulation
CENPT	14173	9547	0.673605	3.06426e-270	Down-regulation
NKTR	16504	9322	0.564833	5.22039e-270	Down-regulation
ZNF23	10429	6643	0.636974	6.1825e-270	Down-regulation
AGAP6	10908	5626	0.515768	6.41321e-270	Down-regulation
ZNF335	13259	9094	0.685874	9.30137e-270	Down-regulation
ABL1	16183	13684.5	0.84561	9.83605e-270	Down-regulation
DZIP1L	8004	4959	0.619565	1.01948e-269	Down-regulation
CXorf36	15521	8162.5	0.5259	1.165e-269	Down-regulation
NEK3	10346	6889	0.665861	1.60346e-269	Down-regulation
KIAA0895L	12477	7116.5	0.570369	1.6053e-269	Down-regulation
TIE1	15649	10007	0.639466	1.83996e-269	Down-regulation
ADAT2	9265	4889	0.527685	2.00472e-269	Down-regulation
TPO	9940	4353.5	0.437978	2.31996e-269	Down-regulation
TRIM42	1505	1	0.000664452	2.72439e-269	Down-regulation
FLYWCH1	14728	10439.5	0.70882	3.25716e-269	Down-regulation
CCNL1	16169	11778	0.728431	3.27655e-269	Down-regulation
ABCA5	14576	6782	0.465285	3.4276e-269	Down-regulation
LCN10	8636	3212.5	0.371989	4.9269e-269	Down-regulation
AMY2B	12355	5422	0.438851	5.49892e-269	Down-regulation
PHYHIP	9750	4580.5	0.469795	5.93696e-269	Down-regulation
ACADVL	16699	16015.5	0.959069	6.46639e-269	Down-regulation
FAM160B2	15473	11705	0.756479	7.02282e-269	Down-regulation
LIMS2	15906	10886.5	0.684427	7.12934e-269	Down-regulation
BTAF1	15612	8944.5	0.572925	9.6883e-269	Down-regulation
CLK4	13302	8764	0.658848	1.08255e-268	Down-regulation
MAPK8IP3	15805	9167	0.580006	1.09016e-268	Down-regulation
SHE	13325	6241.5	0.468405	1.26664e-268	Down-regulation
RBPMS	16464	15011	0.911747	1.40771e-268	Down-regulation
RUSC2	14430	9071	0.628621	1.70558e-268	Down-regulation
SDownT7L	14098	10286	0.729607	1.98688e-268	Down-regulation
ITGA7	16382	7629.5	0.465725	2.2345e-268	Down-regulation
HFM1	5070	2530	0.499014	2.40542e-268	Down-regulation
ZNF333	11392	7028	0.616924	2.98382e-268	Down-regulation
GORASP1	14697	11984.5	0.815439	3.38423e-268	Down-regulation
SLCO4A1	13612	5097	0.374449	3.74692e-268	Down-regulation
EPS8	16121	12447.5	0.77213	4.23605e-268	Down-regulation
PITPNM2	12516	6195.5	0.495006	5.77855e-268	Down-regulation
EGFL8	10864	6313	0.581094	7.1623e-268	Down-regulation
CCDC50	15999	10843.5	0.677761	7.32562e-268	Down-regulation
MRVI1	14352	8150.5	0.5679	7.43633e-268	Down-regulation
TRPC1	9181	5883.5	0.640834	9.05442e-268	Down-regulation
GABARAPL1	16260	13860.5	0.852429	9.39587e-268	Down-regulation
PELI2	12024	6143	0.510895	1.13067e-267	Down-regulation
KANK3	13224	6944	0.525106	1.25573e-267	Down-regulation
NYAP1	6091	3361	0.551798	1.30548e-267	Down-regulation
KIAA0355	14883	9781.5	0.657226	1.57466e-267	Down-regulation
CASKIN2	15479	10993	0.710188	1.61563e-267	Down-regulation
FAM76B	11763	7568.5	0.643416	1.73744e-267	Down-regulation
EPAS1	16797	14969.5	0.891201	1.91719e-267	Down-regulation
PLEKHH2	13497	5300	0.39268	2.45461e-267	Down-regulation
NEURL4	12963	8616	0.664661	2.45466e-267	Down-regulation
WDFY2	13874	8200	0.591034	2.63417e-267	Down-regulation
SRRM1	16077	13913	0.865398	2.96756e-267	Down-regulation
CRIPAK	11678	5969	0.511132	3.43054e-267	Down-regulation
PNPLA7	13733	6766	0.492682	3.92538e-267	Down-regulation
PRDM5	8181	5513	0.673878	4.88932e-267	Down-regulation
PLCG1	16066	12051	0.750093	5.48828e-267	Down-regulation
FAM107A	15829	5863.5	0.370428	5.72804e-267	Down-regulation
CFLAR	16452	13454.5	0.817803	6.04564e-267	Down-regulation
KLHL3	9964	5457	0.547672	7.51332e-267	Down-regulation
ACACB	16652	7600.5	0.456432	8.77861e-267	Down-regulation
PLA2G6	13374	7367	0.550845	8.81124e-267	Down-regulation
PKD1L2	9763	3894	0.398853	9.50941e-267	Down-regulation
PLAGL1	14626	7648.5	0.522939	9.94203e-267	Down-regulation
AKAP12	16469	9254	0.561904	1.24827e-266	Down-regulation
FGF17	4171	1918.5	0.459962	1.32874e-266	Down-regulation
ROBO3	10954	6022.5	0.549799	1.68412e-266	Down-regulation
HRC	7552	4223.5	0.559256	1.76593e-266	Down-regulation
C10orf10	16806	14484	0.861835	2.03026e-266	Down-regulation
LMBR1L	13540	10113.5	0.746935	2.0378e-266	Down-regulation
PNN	16074	13611	0.846771	2.30641e-266	Down-regulation
AMT	12093	5750	0.475482	2.70702e-266	Down-regulation
PTPRM	16169	11023.5	0.681768	2.79529e-266	Down-regulation
KIF26A	10474	5713.5	0.545494	2.81897e-266	Down-regulation
RERE	16494	14059	0.852371	3.0056e-266	Down-regulation
RNF217	13047	6776	0.519353	3.10339e-266	Down-regulation
SCML1	11218	6118.5	0.545418	3.39086e-266	Down-regulation
ARHGEF10	14115	9116.5	0.645873	3.45118e-266	Down-regulation
ADAMTS1	16608	10407.5	0.626656	3.92706e-266	Down-regulation
TXNIP	16871	16621	0.985182	3.96644e-266	Down-regulation
SASH1	16336	10806.5	0.661514	3.99468e-266	Down-regulation
ATN1	16655	15272	0.916962	4.26252e-266	Down-regulation
LIFR	16392	8104.5	0.494418	4.3576e-266	Down-regulation
GOLGA8A	15907	5161.5	0.32448	5.15208e-266	Down-regulation
SLC6A16	6897	3774	0.547194	5.56411e-266	Down-regulation
SLC25A34	6075	3816	0.628148	6.81182e-266	Down-regulation
LMOD1	16160	9214.5	0.570204	7.65796e-266	Down-regulation
CUBN	7493	3843	0.512879	8.55041e-266	Down-regulation
TSC1	14636	8295	0.566753	8.74007e-266	Down-regulation
ABCD4	13350	10482.5	0.785206	9.30762e-266	Down-regulation
MYH7B	6226	3617	0.580951	9.91042e-266	Down-regulation
LDB3	8905	4453.5	0.500112	1.16674e-265	Down-regulation
TGFBR2	16711	14606	0.874035	1.3475e-265	Down-regulation
CSRP3	2594	1	0.000385505	1.39933e-265	Down-regulation
LPIN3	13732	6882	0.501165	1.71824e-265	Down-regulation
FAM65C	13179	5194	0.394112	1.88301e-265	Down-regulation
HOXD3	7557	4357	0.576552	1.95348e-265	Down-regulation
CLASRP	14885	11162	0.749882	2.20964e-265	Down-regulation
SBF1	15697	11417.5	0.727368	2.2381e-265	Down-regulation
WDR59	13417	9402.5	0.70079	2.80673e-265	Down-regulation
GIGYF1	15981	11032.5	0.690351	2.88106e-265	Down-regulation
C9orf72	11302	6986.5	0.618165	3.40894e-265	Down-regulation
TJAP1	13503	10239	0.758276	3.4972e-265	Down-regulation
RBMS3	14415	7347	0.509677	3.62455e-265	Down-regulation
EDNRB	15073	7714	0.511776	3.681e-265	Down-regulation
NAA16	10138	7022.5	0.692691	3.90669e-265	Down-regulation
SF1	16563	15805.5	0.954266	4.25365e-265	Down-regulation
SAMD4A	14032	7429.5	0.529468	4.27506e-265	Down-regulation
TFE3	15508	13087	0.843887	4.34578e-265	Down-regulation
SPRY2	15328	8751.5	0.570949	5.00514e-265	Down-regulation
FOXO1	15464	10234	0.661795	5.6002e-265	Down-regulation
MAN2A2	15494	11176	0.721311	6.20282e-265	Down-regulation
RYR3	8403	2596.5	0.308997	6.96856e-265	Down-regulation
FGD4	13276	6777	0.51047	7.11916e-265	Down-regulation
PML	16137	14068	0.871785	7.33867e-265	Down-regulation
ZDHHC17	14114	9311	0.6597	7.77315e-265	Down-regulation
CHKB	14460	10787	0.745989	8.26406e-265	Down-regulation
ZFAND5	16637	14635	0.879666	8.52224e-265	Down-regulation
LRP5L	8745	5542	0.633734	9.12326e-265	Down-regulation
CLK1	16341	12670	0.77535	1.17794e-264	Down-regulation
ZNF662	10030	5285.5	0.526969	1.27303e-264	Down-regulation
DMTF1	15298	9899	0.647078	1.28876e-264	Down-regulation
STX16	16055	12130.5	0.755559	1.31156e-264	Down-regulation
BTN2A1	13106	9376.5	0.715436	1.56906e-264	Down-regulation
SKOR1	5009	3122	0.623278	1.57948e-264	Down-regulation
LRRC2	6286	3539	0.562997	1.64391e-264	Down-regulation
PRDM16	7028	3760.5	0.535074	1.64403e-264	Down-regulation
SMAD9	9497	5531	0.582394	1.95859e-264	Down-regulation
GPX3	16868	14292	0.847285	2.10917e-264	Down-regulation
TAL1	9743	5043	0.517602	2.28878e-264	Down-regulation
EVC2	8431	5602.5	0.664512	2.3293e-264	Down-regulation
MOCS1	14882	8625.5	0.579593	2.44119e-264	Down-regulation
STAB1	16331	11503.5	0.704397	2.77502e-264	Down-regulation
COL25A1	7509	3373	0.449194	2.94056e-264	Down-regulation
KLHDC1	7916	5651	0.713871	3.14058e-264	Down-regulation
MAP3K3	14639	10859.5	0.74182	3.36382e-264	Down-regulation
SMTN	15776	12149.5	0.770126	3.67232e-264	Down-regulation
RBM19	13161	9049	0.687562	3.91813e-264	Down-regulation
CLDN5	16580	11225.5	0.677051	4.60814e-264	Down-regulation
LRCH1	13519	9572.5	0.708078	4.62995e-264	Down-regulation
NAALAD2	7388	3975	0.538035	5.33647e-264	Down-regulation
NPR1	16035	7008	0.437044	6.23483e-264	Down-regulation
KCNAB3	6057	4088	0.674922	6.34364e-264	Down-regulation
DAAM2	15219	8214.5	0.539753	7.26581e-264	Down-regulation
RBM25	16270	13476	0.828273	7.37821e-264	Down-regulation
KSR1	12756	6355	0.498197	7.69034e-264	Down-regulation
PTBP2	12430	7581	0.609895	7.72731e-264	Down-regulation
C20orf203	4624	2387	0.51622	9.4713e-264	Down-regulation
TTC34	5968	2351	0.393934	9.54663e-264	Down-regulation
THSD1	9501	6053	0.637091	1.1545e-263	Down-regulation
WASF3	13330	6826.5	0.512116	1.2813e-263	Down-regulation
AFAP1L1	13672	7096	0.519017	1.57852e-263	Down-regulation
PYGM	7462	4087	0.547708	2.32541e-263	Down-regulation
PKN3	11987	7214	0.601819	2.51981e-263	Down-regulation
AKAP8	13725	10966	0.79898	3.4151e-263	Down-regulation
KLHL29	11093	5360.5	0.483233	3.62227e-263	Down-regulation
TBKBP1	11303	7268	0.643015	3.69816e-263	Down-regulation
ARHGAP20	9360	4938	0.527564	4.74007e-263	Down-regulation
ETS2	16184	12479	0.77107	4.87068e-263	Down-regulation
RPGR	11915	6979.5	0.585774	5.71311e-263	Down-regulation
RGS6	7953	3627	0.456054	8.25141e-263	Down-regulation
MYSM1	14938	7904	0.52912	8.77006e-263	Down-regulation
DNAJC18	9435	6185	0.655538	9.06139e-263	Down-regulation
SMYD4	10462	7195	0.687727	1.19127e-262	Down-regulation
SPARCL1	16827	16190	0.962144	1.65168e-262	Down-regulation
ARHGAP10	13390	8640	0.645258	2.03915e-262	Down-regulation
PLEKHM2	15346	13206.5	0.860583	2.11487e-262	Down-regulation
WDR91	12011	7947	0.661643	2.72858e-262	Down-regulation
PABPN1	16289	13622.5	0.836301	2.98899e-262	Down-regulation
CD300LG	15971	4583.5	0.286989	3.52325e-262	Down-regulation
EBF3	11667	5515.5	0.472744	3.6148e-262	Down-regulation
LRCH2	7221	4747	0.657388	3.82109e-262	Down-regulation
ZNF266	14349	8896.5	0.620008	4.59502e-262	Down-regulation
DLST	15731	14670	0.932554	4.76706e-262	Down-regulation
DNAJC27	8535	5963	0.698653	4.81856e-262	Down-regulation
ZNF83	15696	10276.5	0.654721	6.31642e-262	Down-regulation
PDGFRB	16686	15452	0.926046	6.45101e-262	Down-regulation
PRPF38B	15018	12467	0.830137	6.96578e-262	Down-regulation
CCDC17	5904	3766.5	0.637957	7.4699e-262	Down-regulation
GPIHBP1	14703	5663	0.385159	7.49401e-262	Down-regulation
USP9Y	12125	1	8.24742e-05	7.79112e-262	Down-regulation
CDH5	16217	11389.5	0.702319	7.90983e-262	Down-regulation
SENP7	12606	7737	0.613755	8.13426e-262	Down-regulation
ZRANB2	15767	12738	0.80789	8.62638e-262	Down-regulation
SUN1	16434	14791.5	0.900055	8.70391e-262	Down-regulation
RTEL1	12859	7532	0.585738	1.08303e-261	Down-regulation
PREX2	12787	5531	0.432549	1.1756e-261	Down-regulation
ARHGEF40	15525	10837	0.698035	1.30825e-261	Down-regulation
TACC1	16609	12442	0.749112	1.94318e-261	Down-regulation
PKD2	14562	9931	0.68198	1.96902e-261	Down-regulation
L3MBTL1	8997	5420.5	0.602479	2.02164e-261	Down-regulation
ERG	14210	8193.5	0.576601	2.51915e-261	Down-regulation
FAM193A	13429	10081	0.750689	2.89477e-261	Down-regulation
MMRN2	16037	10356.5	0.645788	3.19921e-261	Down-regulation
EHBP1L1	15300	11125.5	0.727157	3.37099e-261	Down-regulation
SUGP2	16084	11350	0.70567	3.49625e-261	Down-regulation
SVEP1	16293	7875.5	0.483367	3.73312e-261	Down-regulation
RBFOX3	4038	1966	0.486875	3.93212e-261	Down-regulation
EBF2	11151	5404.5	0.484665	4.07067e-261	Down-regulation
TNS1	16780	14684.5	0.875119	4.77781e-261	Down-regulation
KLHL33	5289	2883	0.545094	5.0905e-261	Down-regulation
SH3BP2	15386	9243	0.600741	5.14207e-261	Down-regulation
RNPC3	12595	8022.5	0.636959	5.14993e-261	Down-regulation
RPL13	16842	16667	0.989609	5.811e-261	Down-regulation
SH3BGRL2	14403	7968	0.553218	1.04752e-260	Down-regulation
LCE1B	1558	1	0.000641849	1.05294e-260	Down-regulation
SEC16B	10227	5817.5	0.568837	1.07488e-260	Down-regulation
SYNPO2	16408	9493	0.578559	1.23515e-260	Down-regulation
CDC14B	12245	7284	0.594855	1.23833e-260	Down-regulation
KLF7	14552	9165.5	0.629845	1.4733e-260	Down-regulation
DENND2A	10844	5978.5	0.551319	1.48409e-260	Down-regulation
ABCA8	15175	6268.5	0.413081	1.52315e-260	Down-regulation
ZNF449	9154	6566	0.717282	1.81638e-260	Down-regulation
CNR1	12962	4185	0.322867	1.8545e-260	Down-regulation
ZNF471	9883	4834.5	0.489173	2.49743e-260	Down-regulation
FLG2	4107	1972	0.480156	3.04578e-260	Down-regulation
SYN2	11320	4428.5	0.39121	3.41127e-260	Down-regulation
CORO2B	9688	5613	0.579377	4.21695e-260	Down-regulation
RUFY3	13842	10236	0.739489	4.22154e-260	Down-regulation
GGA3	14238	10800	0.758534	4.82405e-260	Down-regulation
TRPC6	8274	5382.5	0.650532	5.08741e-260	Down-regulation
RUNX1T1	10944	6092.5	0.556698	5.23789e-260	Down-regulation
TRPV1	9824	6026	0.613396	5.35796e-260	Down-regulation
EXD3	11933	7937.5	0.665172	6.05526e-260	Down-regulation
DCAF5	15271	12539.5	0.821132	7.19836e-260	Down-regulation
SDPR	15629	6815	0.436048	9.02101e-260	Down-regulation
OGT	16602	13668	0.823274	1.08827e-259	Down-regulation
CBLB	14326	9910	0.691749	1.22459e-259	Down-regulation
CROCC	13346	8588	0.643489	1.27397e-259	Down-regulation
NLGN2	14608	10481	0.717484	1.70587e-259	Down-regulation
CEP85L	8812	5617.5	0.637483	1.87132e-259	Down-regulation
ZNF343	10190	7309	0.717272	1.92945e-259	Down-regulation
ZHX3	14585	8483.5	0.581659	2.12492e-259	Down-regulation
ADCYAP1R1	9033	4399	0.486992	2.53082e-259	Down-regulation
STAT5B	16013	12571.5	0.785081	2.5497e-259	Down-regulation
HCFC2	11024	7569.5	0.686638	2.55479e-259	Down-regulation
MYLK4	6335	3919	0.618627	2.77468e-259	Down-regulation
SERPING1	16813	16504	0.981621	2.84075e-259	Down-regulation
CEP112	10406	6458	0.620603	3.76625e-259	Down-regulation
PXN	16331	14667	0.898108	3.99292e-259	Down-regulation
PTRF	16802	16229	0.965897	4.74367e-259	Down-regulation
ADRA2B	7136	3929	0.550589	5.02268e-259	Down-regulation
PLCXD3	8428	3716.5	0.440971	5.43825e-259	Down-regulation
LIPF	3712	1	0.000269397	6.10436e-259	Down-regulation
USP44	5550	3217	0.57964	6.47851e-259	Down-regulation
TRPM6	6083	3506	0.57636	6.83216e-259	Down-regulation
SEMA3G	16226	8363	0.515407	7.05033e-259	Down-regulation
TSPAN14	16275	13653	0.838894	8.10887e-259	Down-regulation
TTC14	14662	9348.5	0.637601	8.47573e-259	Down-regulation
VWF	16785	13936.5	0.830295	1.04994e-258	Down-regulation
PAPPA2	7748	2936	0.378936	1.18008e-258	Down-regulation
AOX1	15905	6780.5	0.426312	1.28158e-258	Down-regulation
C20orf194	13268	8055	0.6071	1.38017e-258	Down-regulation
SPG20	15078	11851.5	0.786013	1.65305e-258	Down-regulation
PLEKHG2	13969	8147	0.58322	1.66172e-258	Down-regulation
MYO7B	6571	3626.5	0.551895	1.75745e-258	Down-regulation
SETD1B	14710	10018	0.681033	1.89118e-258	Down-regulation
CCDC82	11713	7319	0.624861	1.95172e-258	Down-regulation
MLXIPL	14515	4667.5	0.321564	2.20379e-258	Down-regulation
RPL21	16712	15170.5	0.907761	2.25884e-258	Down-regulation
CYP46A1	5779	3818	0.660668	2.52475e-258	Down-regulation
WDR27	10637	6640.5	0.624283	2.68818e-258	Down-regulation
MCF2L	15916	10681	0.671086	3.41819e-258	Down-regulation
EBF1	14653	7398	0.50488	3.78691e-258	Down-regulation
DOCK9	16044	12655.5	0.7888	5.86607e-258	Down-regulation
MAFF	15483	9470.5	0.611671	6.13724e-258	Down-regulation
ARHGAP6	10272	5845.5	0.569071	6.37645e-258	Down-regulation
RORA	12554	6737	0.536642	6.86672e-258	Down-regulation
EEPD1	12068	7282	0.603414	6.903e-258	Down-regulation
ANKAR	6542	4844	0.740446	7.03002e-258	Down-regulation
ZNF25	11042	7606.5	0.68887	7.29785e-258	Down-regulation
ATXN3	13124	9318	0.709997	7.75663e-258	Down-regulation
TBX18	10533	6221	0.59062	8.28293e-258	Down-regulation
SRSF5	16727	16157	0.965923	8.52145e-258	Down-regulation
FES	12788	8441.5	0.660111	1.10447e-257	Down-regulation
LUC7L3	16448	14777	0.898407	1.23631e-257	Down-regulation
ACCS	11931	6993.5	0.586162	1.35464e-257	Down-regulation
CREB5	11243	5395	0.479854	1.39863e-257	Down-regulation
SYNE1	15957	10296	0.645234	1.54954e-257	Down-regulation
PRKAA1	15460	11575.5	0.748739	1.5924e-257	Down-regulation
IL11RA	12966	7703.5	0.594131	1.6589e-257	Down-regulation
RPL4	16849	16794	0.996736	1.7122e-257	Down-regulation
ZC3H7A	14599	12345	0.845606	1.7227e-257	Down-regulation
ZNF202	9475	6795	0.71715	1.73074e-257	Down-regulation
UHRF2	14270	10201.5	0.714891	1.88449e-257	Down-regulation
SCN3B	7198	3977	0.552515	2.23122e-257	Down-regulation
ING5	13101	8285	0.632394	2.24546e-257	Down-regulation
LGALS4	5239	3217	0.614048	2.52364e-257	Down-regulation
LATS2	13580	9236	0.680118	3.07942e-257	Down-regulation
NFIL3	15315	10171.5	0.664153	3.24196e-257	Down-regulation
S1PR1	16145	10479.5	0.649086	3.30374e-257	Down-regulation
ZC3H12B	5838	3914	0.670435	3.97257e-257	Down-regulation
KDR	15462	9648	0.623981	4.68966e-257	Down-regulation
ROBO4	15248	8875.5	0.582076	5.62826e-257	Down-regulation
MYOCD	6655	3348.5	0.503156	6.21741e-257	Down-regulation
SNTB2	14294	8212	0.574507	6.33929e-257	Down-regulation
MRRF	13556	10578.5	0.780356	8.83331e-257	Down-regulation
RALGDS	15999	13722	0.857679	9.707e-257	Down-regulation
DHX38	14699	11756.5	0.799816	1.03372e-256	Down-regulation
DDX51	12376	8022.5	0.64823	1.10195e-256	Down-regulation
LDB2	14820	8914	0.601484	1.25032e-256	Down-regulation
MINK1	15908	13204.5	0.830054	1.31748e-256	Down-regulation
ME3	12838	8015	0.624318	1.49487e-256	Down-regulation
UIMC1	12293	9802	0.797364	1.52477e-256	Down-regulation
CIC	16065	13337	0.83019	1.60012e-256	Down-regulation
CIZ1	15636	14133	0.903876	1.66488e-256	Down-regulation
PHF1	15542	12689	0.816433	2.10102e-256	Down-regulation
BMX	7577	4299	0.567375	2.41671e-256	Down-regulation
USP53	15493	9981	0.644226	2.44698e-256	Down-regulation
TMEM132C	12191	4465	0.366254	2.95958e-256	Down-regulation
MYOM1	8755	4681	0.534666	4.07818e-256	Down-regulation
NFATC4	15724	10520.5	0.669073	4.55497e-256	Down-regulation
CFL2	13511	8776	0.649545	5.65058e-256	Down-regulation
ANKRD10	15780	13226	0.83815	6.01671e-256	Down-regulation
ITIH4	8675	4660	0.537176	6.1695e-256	Down-regulation
DAB2IP	15887	12619	0.794297	7.24101e-256	Down-regulation
PIGL	10957	7055	0.643881	7.91394e-256	Down-regulation
MICAL3	14957	8854	0.591964	8.05232e-256	Down-regulation
TTLL10	5205	3157	0.606532	8.98238e-256	Down-regulation
ZNF160	13565	9563	0.704976	9.50395e-256	Down-regulation
PLSCR4	14935	9971.5	0.66766	1.00464e-255	Down-regulation
EDA	7506	5061	0.674261	1.17504e-255	Down-regulation
ARHGAP23	14133	9478.5	0.670664	1.26784e-255	Down-regulation
GFOD1	13547	6697.5	0.49439	1.3748e-255	Down-regulation
RAPGEF2	14288	8985	0.628849	1.37913e-255	Down-regulation
ADAMTS5	14535	6674.5	0.459202	1.43584e-255	Down-regulation
CRTAP	16514	14516.5	0.879042	1.54316e-255	Down-regulation
AGER	7118	4881.5	0.685797	1.70332e-255	Down-regulation
VGLL3	13678	6477	0.473534	1.8853e-255	Down-regulation
NOVA2	10278	5854	0.569566	1.90986e-255	Down-regulation
TNXB	16169	6647.5	0.411126	1.95766e-255	Down-regulation
CACHD1	13407	7063	0.526814	2.02844e-255	Down-regulation
TGFBR3	16400	10042.5	0.612348	2.35678e-255	Down-regulation
IST1	16013	14860	0.927996	2.59536e-255	Down-regulation
DOC2B	13966	6438	0.460977	2.7452e-255	Down-regulation
KIAA0408	7708	3735.5	0.484626	2.74937e-255	Down-regulation
THSD7A	9473	4959.5	0.523541	3.71642e-255	Down-regulation
PLEKHG1	13846	7346	0.53055	3.77547e-255	Down-regulation
PMP2	3953	1	0.000252972	3.90591e-255	Down-regulation
CRTC3	14892	12274	0.824201	4.32912e-255	Down-regulation
PACS2	15166	11020.5	0.726658	4.65269e-255	Down-regulation
PGA5	3613	1	0.000276778	4.74135e-255	Down-regulation
ARHGEF1	15877	13394	0.84361	4.90205e-255	Down-regulation
CLEC1A	9280	5783	0.623168	5.15111e-255	Down-regulation
GAB3	8732	5489	0.628607	5.53269e-255	Down-regulation
ADAM11	5693	3432	0.602846	5.56644e-255	Down-regulation
CEP68	14260	9773	0.685344	6.45854e-255	Down-regulation
MEIS1	12995	7357.5	0.566179	6.94112e-255	Down-regulation
ASPA	8457	4437	0.524654	8.25151e-255	Down-regulation
TYK2	15281	12521	0.819384	8.76512e-255	Down-regulation
PTPN21	12633	8197.5	0.648896	9.26429e-255	Down-regulation
TECPR1	12607	8191	0.649718	9.76525e-255	Down-regulation
HDAC6	14646	11748.5	0.802164	9.78058e-255	Down-regulation
DLC1	15917	10477	0.658227	1.04135e-254	Down-regulation
NPR2	11408	7315	0.641217	1.08684e-254	Down-regulation
CTTNBP2	8926	4829	0.541004	1.09647e-254	Down-regulation
NFKBID	7719	5344	0.692318	1.11546e-254	Down-regulation
NOD1	11082	7767.5	0.700911	1.1546e-254	Down-regulation
TDRD6	6071	3199.5	0.527014	1.54627e-254	Down-regulation
PPP1R12B	16023	9142.5	0.570586	1.60247e-254	Down-regulation
ZNF280D	14018	10017.5	0.714617	1.6345e-254	Down-regulation
TNFRSF10B	14453	10147	0.702069	1.73921e-254	Down-regulation
TBX15	12318	6702.5	0.544122	1.7926e-254	Down-regulation
NEDD9	16224	12160.5	0.749538	1.79456e-254	Down-regulation
GTPBP2	14811	11756	0.793734	2.20848e-254	Down-regulation
EPHA2	12907	7861.5	0.609088	2.85755e-254	Down-regulation
FAM160B1	13584	9438	0.694788	3.05155e-254	Down-regulation
PCDHB15	7082	4987.5	0.70425	3.12194e-254	Down-regulation
MBD6	15626	12804.5	0.819436	3.14204e-254	Down-regulation
QKI	16172	11664.5	0.721278	3.47659e-254	Down-regulation
PTPRB	15254	7683	0.503671	3.62278e-254	Down-regulation
RANBP10	12735	9334.5	0.73298	4.29814e-254	Down-regulation
FERMT2	16008	12662.5	0.791011	4.63587e-254	Down-regulation
SIK2	15749	9499.5	0.603181	5.50881e-254	Down-regulation
TMC2	4843	2452	0.506298	5.64795e-254	Down-regulation
ZMAT1	13207	6211	0.470281	6.97899e-254	Down-regulation
WDR11	14828	11732	0.791206	7.46796e-254	Down-regulation
BNIP2	15089	12464.5	0.826065	7.79814e-254	Down-regulation
CCNT2	14073	8946	0.635685	1.07599e-253	Down-regulation
MOB3C	11691	8816.5	0.754127	1.27637e-253	Down-regulation
HSF4	12127	6495.5	0.535623	1.96043e-253	Down-regulation
MAFK	14573	10860	0.745214	2.07272e-253	Down-regulation
PPM1F	14087	10047	0.713211	2.10425e-253	Down-regulation
RBM5	16104	13368	0.830104	2.20859e-253	Down-regulation
ABLIM1	16521	13503	0.817323	2.32063e-253	Down-regulation
DIP2A	13973	9544.5	0.683067	2.36567e-253	Down-regulation
TUB	11893	6385	0.53687	2.65685e-253	Down-regulation
TCERG1	14762	10167	0.688728	2.93303e-253	Down-regulation
FAT4	11857	5904.5	0.497976	2.93757e-253	Down-regulation
PRPF4B	15660	13138	0.838953	3.38235e-253	Down-regulation
DDHD1	11607	6204.5	0.534548	3.66831e-253	Down-regulation
MYCT1	12213	6995.5	0.572791	3.70877e-253	Down-regulation
KLF15	12253	5041.5	0.41145	4.15853e-253	Down-regulation
CYTH3	15227	11887	0.780653	4.37174e-253	Down-regulation
SNRNP70	16621	15926.5	0.958216	4.44731e-253	Down-regulation
CAV2	15934	10197	0.639952	4.46138e-253	Down-regulation
SPNS2	13430	7263.5	0.540841	4.48221e-253	Down-regulation
SNX21	12902	9069	0.702914	4.64349e-253	Down-regulation
KCTD10	15562	13978.5	0.898246	5.00167e-253	Down-regulation
TAOK2	15655	13213	0.844011	5.32138e-253	Down-regulation
ZNF26	10474	6843	0.653332	5.74705e-253	Down-regulation
INF2	16215	13915	0.858156	6.69678e-253	Down-regulation
MASP2	6292	3887	0.617769	8.00023e-253	Down-regulation
DTWD1	12017	9335	0.776816	8.58636e-253	Down-regulation
SORBS1	16421	10763.5	0.655472	8.76302e-253	Down-regulation
CYB5R3	16616	15954	0.960159	9.32688e-253	Down-regulation
ACVRL1	14942	9824	0.657476	9.87072e-253	Down-regulation
CPSF7	15729	14025	0.891665	1.02991e-252	Down-regulation
ANKRD29	10555	5497.5	0.520843	1.06708e-252	Down-regulation
AOC2	6024	3831	0.635956	1.09307e-252	Down-regulation
CPNE8	10873	6558.5	0.603191	1.15237e-252	Down-regulation
ASXL3	5532	2866	0.518077	1.18218e-252	Down-regulation
ATP1A2	14160	4719	0.333263	1.57722e-252	Down-regulation
ATG2B	14458	8499	0.587841	2.11238e-252	Down-regulation
ZNF10	9555	5848.5	0.612088	2.20074e-252	Down-regulation
ZBED5	13700	9455	0.690146	2.27416e-252	Down-regulation
TNRC6A	15393	10930.5	0.710095	2.54287e-252	Down-regulation
GPR61	3354	1	0.000298151	2.58598e-252	Down-regulation
H1FNT	2981	1	0.000335458	2.72337e-252	Down-regulation
FHOD1	13986	9935	0.710353	2.76751e-252	Down-regulation
TSSK3	6982	4768	0.682899	2.98675e-252	Down-regulation
SNED1	14553	9373	0.64406	3.29874e-252	Down-regulation
STX2	11296	7552	0.668555	3.53238e-252	Down-regulation
INPP5B	11703	8461	0.722977	4.08961e-252	Down-regulation
AKAP2	16388	11410	0.696241	4.18445e-252	Down-regulation
LAMA2	16117	9055.5	0.56186	5.34371e-252	Down-regulation
ZZEF1	15220	9410	0.618265	5.51545e-252	Down-regulation
SGK2	6914	3794.5	0.548814	5.91883e-252	Down-regulation
N4BP2L1	12310	8082	0.656539	7.57354e-252	Down-regulation
LZTS2	15778	14341.5	0.908956	8.97788e-252	Down-regulation
SRL	6249	3906	0.62506	1.06873e-251	Down-regulation
PCGF3	15587	12219.5	0.783955	1.12757e-251	Down-regulation
ZNF169	6725	5147	0.765353	1.2103e-251	Down-regulation
TRIM66	11500	5831	0.507043	1.285e-251	Down-regulation
SLIT3	16269	11073.5	0.68065	2.22101e-251	Down-regulation
ARRDC2	14987	10959.5	0.731267	2.8961e-251	Down-regulation
EHD2	16600	15049	0.906566	3.04525e-251	Down-regulation
CA4	12678	3383	0.26684	3.29293e-251	Down-regulation
PPTC7	13312	9862	0.740835	3.3535e-251	Down-regulation
ADAMTS9	14788	6678	0.451582	3.35705e-251	Down-regulation
SPRY3	6926	4646	0.670806	3.60724e-251	Down-regulation
ZNF558	11270	7891.5	0.700222	4.28499e-251	Down-regulation
USP49	9198	5421	0.589367	4.59768e-251	Down-regulation
MPDZ	14623	9594.5	0.656124	5.14793e-251	Down-regulation
SHROOM4	11877	6308	0.531111	5.3405e-251	Down-regulation
C1orf146	1785	1	0.000560224	5.73185e-251	Down-regulation
GATAD1	14202	10471.5	0.737326	6.14575e-251	Down-regulation
CELF2	15336	9449.5	0.616165	6.24866e-251	Down-regulation
KLC1	15781	14774.5	0.936221	6.83283e-251	Down-regulation
QRICH1	15120	13632.5	0.90162	7.29777e-251	Down-regulation
REV3L	14439	9385	0.649976	7.50989e-251	Down-regulation
PDE8A	13381	9024	0.674389	8.35069e-251	Down-regulation
FAM126A	13388	7689	0.57432	8.50823e-251	Down-regulation
PDK4	16813	11615	0.690834	8.64165e-251	Down-regulation
HIP1R	15232	11130	0.730699	1.03106e-250	Down-regulation
DENND2C	6587	4591	0.696979	1.04478e-250	Down-regulation
NEK9	15759	13245	0.840472	1.11139e-250	Down-regulation
EGFL7	16248	12117.5	0.745784	1.1507e-250	Down-regulation
ZNF300	8322	5031.5	0.604602	1.3446e-250	Down-regulation
SPRY1	16309	12529	0.768226	1.36436e-250	Down-regulation
FLCN	13584	9822	0.723057	1.41531e-250	Down-regulation
INO80D	13038	6477	0.496779	1.44855e-250	Down-regulation
SLC17A7	6860	4200	0.612245	1.971e-250	Down-regulation
FLII	16352	15215	0.930467	2.01209e-250	Down-regulation
FHL1	16721	12357	0.739011	2.15813e-250	Down-regulation
MAPK11	12833	7955	0.619886	2.53348e-250	Down-regulation
LHFP	16275	13090	0.804301	2.60806e-250	Down-regulation
MECOM	12247	6912.5	0.564424	2.63913e-250	Down-regulation
ARHGAP26	13428	7144	0.532023	3.17289e-250	Down-regulation
SNRK	14924	8618.5	0.577493	3.26782e-250	Down-regulation
AMOTL2	16156	12085.5	0.74805	5.53806e-250	Down-regulation
ZFYVE28	9315	6689.5	0.718143	5.6357e-250	Down-regulation
NOTCH1	15533	9973.5	0.642085	7.1051e-250	Down-regulation
GLTSCR1	11053	8317	0.752465	7.17089e-250	Down-regulation
CLDN15	10682	7325	0.685733	7.54394e-250	Down-regulation
ZBTB47	12952	9091	0.701899	7.60663e-250	Down-regulation
SORBS3	16362	15319.5	0.936285	8.059e-250	Down-regulation
IL1R1	16397	13205	0.80533	8.06445e-250	Down-regulation
ANKS1A	14635	11040.5	0.75439	1.19742e-249	Down-regulation
CAV1	16688	14492	0.868408	1.20364e-249	Down-regulation
KLHL10	4199	2723	0.648488	1.31674e-249	Down-regulation
UACA	15930	12207.5	0.766321	1.38312e-249	Down-regulation
REV1	13137	9522	0.724823	1.53517e-249	Down-regulation
ZFP28	8795	6363	0.723479	1.68817e-249	Down-regulation
PRKD1	9934	6598	0.664184	1.7333e-249	Down-regulation
CHRDL1	16127	7775	0.482111	1.90724e-249	Down-regulation
TNNI3K	5843	2075.5	0.355211	2.13166e-249	Down-regulation
MAP7D3	12252	6882	0.561704	2.58771e-249	Down-regulation
PPP1R32	6706	4941	0.736803	2.60067e-249	Down-regulation
C11orf95	12369	8895	0.719137	2.85888e-249	Down-regulation
GRIP2	6759	3723	0.550821	2.89428e-249	Down-regulation
CNKSR2	6707	3772.5	0.562472	3.36472e-249	Down-regulation
ARHGAP21	15806	11920.5	0.754176	3.38823e-249	Down-regulation
USPL1	11894	8539	0.717925	3.66269e-249	Down-regulation
OTUD7A	6601	4612	0.698682	3.97764e-249	Down-regulation
UBE2G2	15627	13421	0.858834	4.25181e-249	Down-regulation
ICA1L	8563	5151.5	0.6016	4.79261e-249	Down-regulation
MAPK7	11741	9170	0.781024	4.86734e-249	Down-regulation
SNX33	14778	11649	0.788266	5.05966e-249	Down-regulation
TMEM220	8194	5574	0.680254	5.07227e-249	Down-regulation
CLTCL1	8617	5117	0.593826	5.14087e-249	Down-regulation
ADH7	1962	1	0.000509684	5.46108e-249	Down-regulation
PRELP	16490	11336.5	0.687477	5.88281e-249	Down-regulation
TBC1D20	14780	12130	0.820704	7.29803e-249	Down-regulation
ZNF700	11148	7809	0.700484	8.24692e-249	Down-regulation
ANKDD1A	7821	5519	0.705664	8.92284e-249	Down-regulation
MAP1B	16077	10001	0.622069	1.05644e-248	Down-regulation
ESR2	5435	3556	0.654278	1.15171e-248	Down-regulation
TPCN1	15684	12403	0.790806	1.22805e-248	Down-regulation
CTC1	13665	8734	0.639151	1.24337e-248	Down-regulation
TTC28	13258	7208	0.543672	1.28439e-248	Down-regulation
SLC25A36	15475	11708	0.756575	1.40859e-248	Down-regulation
ROCK2	15611	11065	0.708795	1.86745e-248	Down-regulation
SNTG2	6141	3290	0.535743	1.96527e-248	Down-regulation
GOLGA8B	15014	5845.5	0.389337	2.20346e-248	Down-regulation
SRRM2	16844	15681.5	0.930984	2.30306e-248	Down-regulation
LPIN1	15226	9007	0.591554	2.43259e-248	Down-regulation
ADD1	16532	15729	0.951428	2.46802e-248	Down-regulation
MLXIP	15781	11464	0.726443	2.49998e-248	Down-regulation
SOBP	8636	5698.5	0.659854	2.53735e-248	Down-regulation
KCNT1	4959	2455.5	0.49516	3.48558e-248	Down-regulation
LUC7L2	15959	14581	0.913654	3.68411e-248	Down-regulation
CNTNAP3	7519	3845	0.511371	4.37894e-248	Down-regulation
C3orf35	5328	3605.5	0.676708	5.28163e-248	Down-regulation
ITIH5	15971	7654.5	0.479275	5.65912e-248	Down-regulation
TRPM3	4273	2602	0.60894	6.83957e-248	Down-regulation
GIPR	8470	4432.5	0.523318	6.89686e-248	Down-regulation
WSCD1	7127	4388	0.615687	8.46765e-248	Down-regulation
PTCH2	7701	4868	0.632126	9.26102e-248	Down-regulation
DCUN1D3	12008	7779.5	0.64786	1.04145e-247	Down-regulation
DENND5A	15417	12397	0.804112	1.15978e-247	Down-regulation
RASGRP2	11277	6087	0.539771	1.28613e-247	Down-regulation
SRPX	16220	10855	0.669236	1.39086e-247	Down-regulation
DHX35	10084	7862	0.779651	1.47084e-247	Down-regulation
MYBPC3	4061	2188	0.538784	1.54424e-247	Down-regulation
DLGAP2	4225	2252	0.533018	1.55494e-247	Down-regulation
EBLN2	5782	4003	0.692321	1.75985e-247	Down-regulation
TPCN2	11927	7899.5	0.662321	1.76656e-247	Down-regulation
WDR19	12949	8767.5	0.677079	1.94407e-247	Down-regulation
CYP3A5	7335	3616.5	0.493047	2.2888e-247	Down-regulation
MED12	15115	11210.5	0.74168	2.42271e-247	Down-regulation
CCDC130	13515	10524.5	0.778727	2.45791e-247	Down-regulation
ZCCHC14	14086	10432	0.740593	2.46172e-247	Down-regulation
ZNF529	10520	6576.5	0.625143	2.95295e-247	Down-regulation
ANKRD53	6586	4140	0.628606	2.99244e-247	Down-regulation
BAHCC1	12694	7588.5	0.597802	3.14929e-247	Down-regulation
MDM4	14987	8424.5	0.562121	3.49036e-247	Down-regulation
MSH5	9202	5693	0.61867	3.69507e-247	Down-regulation
STK32A	6279	3682	0.586399	3.83552e-247	Down-regulation
SKI	15951	13902	0.871544	4.08475e-247	Down-regulation
LONRF1	12767	9021	0.706587	4.63543e-247	Down-regulation
LTBP4	16482	13892	0.842859	4.96092e-247	Down-regulation
TJP2	15618	12954	0.829428	5.36388e-247	Down-regulation
ABTB1	14665	11456	0.78118	5.43053e-247	Down-regulation
SLC2A4	9464	4501.5	0.475645	6.2e-247	Down-regulation
SPEN	15986	10376.5	0.649099	8.45642e-247	Down-regulation
AHSA2	16032	8306	0.518089	9.76983e-247	Down-regulation
SMAD3	15377	10959.5	0.71272	1.02005e-246	Down-regulation
MLLT10	13333	10056	0.754219	1.22715e-246	Down-regulation
LAMC1	16695	14955.5	0.895807	1.28781e-246	Down-regulation
CCDC93	13510	8369	0.619467	1.33291e-246	Down-regulation
VPS39	15402	12992.5	0.843559	1.38875e-246	Down-regulation
BCL2L2	14836	12144.5	0.818583	1.8889e-246	Down-regulation
TMTC1	15249	7128	0.46744	1.9104e-246	Down-regulation
CLK3	14167	12119	0.855439	2.39913e-246	Down-regulation
SREK1	15551	12115.5	0.779082	3.46282e-246	Down-regulation
ADAMTS3	7838	4489	0.572723	4.00337e-246	Down-regulation
FOSL2	16556	15204	0.918338	4.04079e-246	Down-regulation
OSBPL7	9795	6944	0.708933	4.73967e-246	Down-regulation
ADM	16034	8508	0.530622	4.74505e-246	Down-regulation
APOLD1	16446	10093.5	0.613736	6.20799e-246	Down-regulation
FIGN	8814	4445	0.504311	6.79688e-246	Down-regulation
SEMA6C	11192	7261	0.648767	7.30317e-246	Down-regulation
TUBE1	9883	7461	0.754933	8.28867e-246	Down-regulation
SCARA5	14425	5194	0.360069	8.93195e-246	Down-regulation
NPHP4	9767	7226	0.739838	9.68131e-246	Down-regulation
DGKH	12886	5605	0.434968	1.001e-245	Down-regulation
ZFC3H1	14067	8510.5	0.604998	1.168e-245	Down-regulation
MAPKBP1	12098	7633	0.630931	1.17815e-245	Down-regulation
LEPROT	16047	14410.5	0.898018	1.27882e-245	Down-regulation
MYF6	2760	1	0.000362319	1.32191e-245	Down-regulation
RBPJ	15657	13108.5	0.837229	1.32489e-245	Down-regulation
EDC4	14799	11807.5	0.797858	1.32765e-245	Down-regulation
SYPL2	6122	4013	0.655505	1.39644e-245	Down-regulation
PEAK1	15169	9319	0.614345	1.75901e-245	Down-regulation
KIAA0907	15082	10882	0.721522	1.84957e-245	Down-regulation
SPTBN1	16777	15107.5	0.900489	1.9636e-245	Down-regulation
TBC1D2B	15406	12101.5	0.785506	2.04594e-245	Down-regulation
KLF6	16665	15571.5	0.934383	2.07306e-245	Down-regulation
ANKRD11	15668	13194.5	0.84213	2.16667e-245	Down-regulation
ADHFE1	10734	6247	0.581982	2.20478e-245	Down-regulation
KCNT2	5772	3875.5	0.671431	2.20951e-245	Down-regulation
HOXD4	7653	4427.5	0.578531	2.2143e-245	Down-regulation
MCOLN3	9585	4712.5	0.491654	2.43004e-245	Down-regulation
PTPN23	14947	12952	0.866528	2.60525e-245	Down-regulation
KALRN	13333	7754.5	0.581602	2.7075e-245	Down-regulation
CTRC	3667	1	0.000272702	2.87814e-245	Down-regulation
GK5	13814	7397.5	0.535507	2.9087e-245	Down-regulation
SHC3	7697	4126	0.536053	3.43157e-245	Down-regulation
NR5A2	8439	5331	0.63171	3.44737e-245	Down-regulation
ALG13	12722	10009.5	0.786787	3.52252e-245	Down-regulation
ZNF75D	10339	7151.5	0.691701	4.37188e-245	Down-regulation
PPL	16247	11206	0.689727	4.71887e-245	Down-regulation
CSAD	14603	8968	0.61412	5.15048e-245	Down-regulation
PGM5	13269	6846	0.515939	5.41534e-245	Down-regulation
AGPAT4	10068	6603.5	0.65589	5.58106e-245	Down-regulation
EPOR	9441	6277	0.664866	6.54361e-245	Down-regulation
ARHGAP33	11403	6622	0.580724	6.70682e-245	Down-regulation
GRID1	7455	5275	0.707579	8.07063e-245	Down-regulation
MYH1	4750	2248	0.473263	8.14303e-245	Down-regulation
ADRB2	12089	5971	0.49392	8.31034e-245	Down-regulation
VIT	10450	4784.5	0.457847	9.22027e-245	Down-regulation
CAMTA2	14455	11708.5	0.809997	1.08208e-244	Down-regulation
PALMD	15791	9386.5	0.594421	1.11642e-244	Down-regulation
IFRD1	14390	9068	0.63016	1.16837e-244	Down-regulation
HIPK3	16254	13052	0.803002	1.32705e-244	Down-regulation
STAT2	16105	13573	0.842782	1.38599e-244	Down-regulation
YPEL4	6658	4526	0.679784	1.72926e-244	Down-regulation
CLDN18	4039	2508	0.620946	1.7325e-244	Down-regulation
KANK1	15180	10352.5	0.681983	1.92752e-244	Down-regulation
TAZ	12509	9447	0.755216	2.32401e-244	Down-regulation
FADS3	15150	9950.5	0.656799	2.57554e-244	Down-regulation
SOX17	12944	6717.5	0.518966	2.99e-244	Down-regulation
RASAL2	14479	8911	0.615443	3.21831e-244	Down-regulation
CDH23	10470	6038	0.576695	3.4199e-244	Down-regulation
KL	7645	4558	0.596207	3.52263e-244	Down-regulation
TCTE3	5963	2045	0.342948	3.82519e-244	Down-regulation
KPNA5	9353	6656	0.711643	4.43317e-244	Down-regulation
AVPR1A	11718	5585	0.476617	4.72311e-244	Down-regulation
ZNF331	12556	8212	0.65403	4.84299e-244	Down-regulation
FGFR1	16523	14277	0.864068	5.74404e-244	Down-regulation
CCDC84	9419	6764	0.718123	5.93446e-244	Down-regulation
B3GALT1	4825	2630	0.545078	6.13928e-244	Down-regulation
STON1	12245	7214.5	0.589179	7.54088e-244	Down-regulation
TBX2	13290	8580.5	0.645636	9.51791e-244	Down-regulation
RNF125	11019	6844	0.621109	1.0896e-243	Down-regulation
FAM13A	13960	8281	0.593195	1.22475e-243	Down-regulation
DDR2	16030	10495.5	0.654741	1.33921e-243	Down-regulation
PLEKHA7	13172	9016	0.684482	1.34189e-243	Down-regulation
ZC3H12C	9333	5396	0.578164	1.3835e-243	Down-regulation
EEF1A1	16876	16866	0.999407	1.43133e-243	Down-regulation
HSD17B3	4939	2919.5	0.591112	1.45142e-243	Down-regulation
H6PD	16101	12509	0.776908	2.19339e-243	Down-regulation
ITPRIP	14473	9186.5	0.634734	2.52238e-243	Down-regulation
CNTNAP1	9547	6485	0.679271	2.79731e-243	Down-regulation
ABLIM3	16093	10486	0.651588	2.947e-243	Down-regulation
CHL1	12212	5595.5	0.458197	3.05701e-243	Down-regulation
RBM26	14671	11298	0.770091	3.52085e-243	Down-regulation
SIDT2	15345	12681	0.826393	3.52985e-243	Down-regulation
CCDC14	14696	8432.5	0.573796	3.58797e-243	Down-regulation
CPT1B	12696	6638.5	0.522881	3.64518e-243	Down-regulation
SLC1A7	6871	4348	0.632805	4.12267e-243	Down-regulation
ZNF783	11612	7364.5	0.634215	4.33266e-243	Down-regulation
TBRG1	12375	9470	0.765253	4.44681e-243	Down-regulation
RASIP1	14094	8662	0.614588	4.49034e-243	Down-regulation
ZBTB40	13719	8500.5	0.619615	4.73468e-243	Down-regulation
LCN15	2392	1	0.00041806	7.53509e-243	Down-regulation
ATF4	16696	16442	0.984787	7.78992e-243	Down-regulation
SLC16A12	6646	3544	0.533253	8.01539e-243	Down-regulation
AFF1	16109	13384	0.83084	8.49069e-243	Down-regulation
IL18R1	8352	5120.5	0.613087	9.44324e-243	Down-regulation
GRK5	13104	8838	0.674451	9.7724e-243	Down-regulation
ANAPC4	11826	9859.5	0.833714	9.80128e-243	Down-regulation
PARD3B	11682	7420	0.635165	1.35658e-242	Down-regulation
PKHD1L1	7126	2568.5	0.360441	1.37941e-242	Down-regulation
NAALADL1	7469	5627.5	0.753448	1.69973e-242	Down-regulation
MAOA	16114	7399.5	0.459197	1.79152e-242	Down-regulation
DPYSL2	16184	14026.5	0.866689	2.88048e-242	Down-regulation
PAPD7	13366	10063	0.75288	2.96669e-242	Down-regulation
MON2	14732	9487	0.643972	3.8812e-242	Down-regulation
ST6GALNAC3	9194	5312	0.577768	4.2228e-242	Down-regulation
NCKAP5L	12521	9494	0.758246	4.76187e-242	Down-regulation
AGAP9	8667	5384.5	0.621265	4.9217e-242	Down-regulation
TMPRSS5	5610	3157.5	0.562834	5.52261e-242	Down-regulation
TMEM43	16078	14899.5	0.926701	5.52946e-242	Down-regulation
C1QTNF1	16258	11397	0.701009	5.62969e-242	Down-regulation
ZC3H6	11558	7386.5	0.639081	5.67244e-242	Down-regulation
OTUD3	9937	6209	0.624836	6.12818e-242	Down-regulation
LCN6	7588	3558	0.468898	6.48939e-242	Down-regulation
HDAC4	10814	7177	0.663677	9.99487e-242	Down-regulation
RPS6KA2	15550	11066.5	0.711672	1.06837e-241	Down-regulation
COL4A3	5733	2990	0.521542	1.20411e-241	Down-regulation
ARID5B	15971	12182	0.762757	1.23241e-241	Down-regulation
IRAK4	11349	7526	0.663142	1.32183e-241	Down-regulation
MYOZ2	4305	2377	0.552149	1.45796e-241	Down-regulation
CTIF	14769	10691.5	0.723915	1.55695e-241	Down-regulation
EGFLAM	12661	7864.5	0.621159	1.90107e-241	Down-regulation
YJEFN3	8387	5195	0.619411	1.97881e-241	Down-regulation
SPAG9	15873	11933.5	0.751811	2.19054e-241	Down-regulation
CASP12	4975	3035.5	0.610151	2.28492e-241	Down-regulation
MKNK1	12966	10552.5	0.813859	2.5137e-241	Down-regulation
TIMP3	16861	16561	0.982207	2.54673e-241	Down-regulation
GIMAP8	13156	7702.5	0.585474	2.7142e-241	Down-regulation
AK3	14866	12421	0.835531	2.84545e-241	Down-regulation
NACAD	7538	5011	0.664765	3.00414e-241	Down-regulation
FCHSD1	11051	7335	0.663741	3.1785e-241	Down-regulation
ATG2A	13405	10489.5	0.782507	3.34071e-241	Down-regulation
MAB21L1	8806	4801	0.545196	3.48799e-241	Down-regulation
CASP10	10104	6173	0.610946	3.86276e-241	Down-regulation
FOXJ2	13579	10113	0.744753	4.07643e-241	Down-regulation
ZNF621	12519	6908	0.551801	5.5729e-241	Down-regulation
BRD1	13677	11288	0.825327	5.94093e-241	Down-regulation
CXorf23	10101	6360	0.629641	6.87555e-241	Down-regulation
TRIM52	11481	7243.5	0.630912	7.31147e-241	Down-regulation
FBXO17	11557	7259	0.628104	8.43221e-241	Down-regulation
SNAPC4	10899	7694	0.705936	1.35006e-240	Down-regulation
PHF2	14827	12174	0.82107	1.39184e-240	Down-regulation
KAT2B	11801	7719.5	0.654139	1.47244e-240	Down-regulation
LRRC7	4264	2368.5	0.555464	1.61438e-240	Down-regulation
ADARB1	12945	9104	0.703283	1.64706e-240	Down-regulation
GRB10	14984	11386	0.759877	1.66306e-240	Down-regulation
NID1	16601	14725.5	0.887025	1.77811e-240	Down-regulation
RALGAPA2	15050	9204	0.611561	1.88782e-240	Down-regulation
SLC16A7	9919	5086	0.512753	2.12109e-240	Down-regulation
LIMA1	16356	14718	0.899853	2.20111e-240	Down-regulation
ADH6	4048	2395	0.59165	2.57226e-240	Down-regulation
ASB1	11567	7906.5	0.683539	2.67277e-240	Down-regulation
DFNB59	6108	4697	0.768991	2.68461e-240	Down-regulation
PRSS42	3127	1	0.000319795	3.11599e-240	Down-regulation
ELMOD3	13332	9616.5	0.72131	3.24702e-240	Down-regulation
FMO2	15698	7522.5	0.479201	3.27862e-240	Down-regulation
STAT5A	15529	11992	0.772233	3.70441e-240	Down-regulation
TNFRSF10D	8306	5090.5	0.61287	5.38609e-240	Down-regulation
KIF7	9444	6666	0.705845	5.84383e-240	Down-regulation
SLC23A3	5265	3300	0.626781	6.63568e-240	Down-regulation
GIPC2	7496	4748	0.633404	8.45744e-240	Down-regulation
MSTN	4246	2327	0.548045	8.53482e-240	Down-regulation
TJP1	15833	12474.5	0.78788	8.87032e-240	Down-regulation
GABBR1	15681	8082.5	0.515433	9.02905e-240	Down-regulation
OSTN	2718	1	0.000367918	1.01391e-239	Down-regulation
CYP7A1	3418	1644	0.480983	1.10872e-239	Down-regulation
ZNF841	10208	6940	0.679859	1.16639e-239	Down-regulation
DUSP1	16789	15868.5	0.945172	1.44695e-239	Down-regulation
HPS4	13084	9668	0.738918	1.55335e-239	Down-regulation
CRY2	15009	12047.5	0.802685	1.59482e-239	Down-regulation
METTL17	13444	10743	0.799093	1.62245e-239	Down-regulation
SEMA6A	13550	6835.5	0.504465	1.69381e-239	Down-regulation
TECTA	5353	3704.5	0.692042	1.85312e-239	Down-regulation
PARP6	14833	11852.5	0.799063	2.79626e-239	Down-regulation
LRRN4CL	10736	5696.5	0.530598	3.25277e-239	Down-regulation
MPHOSPH8	15116	13250.5	0.876588	3.81607e-239	Down-regulation
SMURF1	13828	10370	0.749928	4.43232e-239	Down-regulation
DVL3	15910	13915	0.874607	5.31938e-239	Down-regulation
HLA-E	16826	16550	0.983597	5.34633e-239	Down-regulation
DGKG	6318	3786	0.59924	5.44683e-239	Down-regulation
HYAL1	8557	5221.5	0.610202	5.58096e-239	Down-regulation
NHLRC2	13518	7924.5	0.586218	5.97847e-239	Down-regulation
FBRSL1	14372	11266	0.783885	6.10368e-239	Down-regulation
LTB4R	10498	6740	0.642027	9.6472e-239	Down-regulation
MAP3K8	11888	7315	0.615326	9.97454e-239	Down-regulation
TEK	12887	7254.5	0.562932	1.04437e-238	Down-regulation
RPS6KA3	14447	9816.5	0.679484	1.11304e-238	Down-regulation
IKZF4	8925	6775.5	0.75916	1.3207e-238	Down-regulation
CRTC1	11295	8302	0.735015	1.4656e-238	Down-regulation
CC2D2B	4863	3351.5	0.689184	1.83409e-238	Down-regulation
LRP1	16813	15148	0.900969	1.83755e-238	Down-regulation
C15orf62	6067	4468	0.736443	2.19143e-238	Down-regulation
IGFN1	5614	2604.5	0.463929	2.34702e-238	Down-regulation
FAM184A	7628	4813.5	0.63103	2.86826e-238	Down-regulation
DMD	13537	6848.5	0.50591	2.88877e-238	Down-regulation
PRKAB2	12382	8594.5	0.694112	2.97904e-238	Down-regulation
JAG1	15946	12685	0.795497	3.13809e-238	Down-regulation
ABR	15645	13439.5	0.859028	3.34054e-238	Down-regulation
TEP1	13737	9548.5	0.695094	3.53489e-238	Down-regulation
ITGA10	10083	5438	0.539324	3.56334e-238	Down-regulation
ANKS6	10366	5954.5	0.574426	4.61602e-238	Down-regulation
FMNL2	14543	9628	0.662037	4.73662e-238	Down-regulation
ODF2L	13028	9409	0.722214	8.00288e-238	Down-regulation
SLC22A3	8403	4583.5	0.54546	8.20991e-238	Down-regulation
CALCOCO2	16209	14341.5	0.884786	1.02915e-237	Down-regulation
SCN11A	5149	3188	0.619149	1.04586e-237	Down-regulation
GRASP	13327	8371	0.628123	1.17336e-237	Down-regulation
LRRC32	16177	12602.5	0.779038	1.36558e-237	Down-regulation
ZNF133	10594	7882	0.744006	1.87655e-237	Down-regulation
PHKA2	13168	9640	0.732078	2.14467e-237	Down-regulation
MYH2	4086	2034.5	0.49792	2.24388e-237	Down-regulation
RBM28	13132	9084	0.691745	2.26345e-237	Down-regulation
PRRG3	6573	3634	0.552868	2.4362e-237	Down-regulation
SLC23A2	13498	9474.5	0.701919	2.43868e-237	Down-regulation
TLL1	8491	5217	0.614415	2.67266e-237	Down-regulation
DCST2	6726	4408.5	0.655442	3.60064e-237	Down-regulation
COL27A1	14225	6773.5	0.476169	3.66519e-237	Down-regulation
ARHGAP17	14911	12888	0.864328	4.18372e-237	Down-regulation
ABCA1	15328	8688	0.566806	5.11744e-237	Down-regulation
SH2B1	14861	11969.5	0.80543	5.1302e-237	Down-regulation
VAMP4	11908	9024.5	0.757852	5.59119e-237	Down-regulation
SPRR2G	1814	1	0.000551268	6.00739e-237	Down-regulation
CLIP4	12860	7691	0.598056	6.1155e-237	Down-regulation
MGEA5	16479	15055	0.913587	7.18309e-237	Down-regulation
ANGPTL1	12377	5620	0.454068	7.74318e-237	Down-regulation
DOT1L	12639	8612	0.681383	8.03674e-237	Down-regulation
RIC3	9226	4369.5	0.473607	8.14365e-237	Down-regulation
SECISBP2	14630	12313	0.841627	8.34586e-237	Down-regulation
NHS	9623	5776	0.600229	8.74538e-237	Down-regulation
CCDC68	7516	4063	0.54058	9.55597e-237	Down-regulation
SESTD1	15597	10413.5	0.66766	1.02942e-236	Down-regulation
TACR1	9102	4678	0.513953	1.10147e-236	Down-regulation
METTL7A	16179	13071.5	0.80793	1.11512e-236	Down-regulation
NBEAL2	15567	11616	0.746194	1.12923e-236	Down-regulation
ANGPTL3	2810	1	0.000355872	1.1609e-236	Down-regulation
NPPA	4656	2769	0.594716	1.18007e-236	Down-regulation
ZBTB17	12187	9952	0.816608	1.60966e-236	Down-regulation
KCNB1	8502	3753.5	0.441484	1.71911e-236	Down-regulation
HOXA3	8180	5273.5	0.644682	1.89731e-236	Down-regulation
DOCK11	14024	8025.5	0.572269	2.18416e-236	Down-regulation
TTC31	11724	9740	0.830774	2.47763e-236	Down-regulation
NECAB1	6731	3872	0.575249	2.91551e-236	Down-regulation
AP2A2	15260	13862.5	0.908421	2.9809e-236	Down-regulation
MAU2	14846	11978	0.806817	4.15122e-236	Down-regulation
CRIM1	16435	14287	0.869303	4.29358e-236	Down-regulation
LAMB1	16608	15005	0.90348	4.84113e-236	Down-regulation
KCTD12	16388	14262.5	0.870301	5.29932e-236	Down-regulation
ST6GALNAC6	15864	13724	0.865103	5.36342e-236	Down-regulation
ENPP2	16130	10975	0.680409	5.37191e-236	Down-regulation
ZNF326	13134	10480	0.797929	6.41657e-236	Down-regulation
SLFN11	13500	8529	0.631778	7.12339e-236	Down-regulation
ADCY3	15197	12116.5	0.797296	7.38556e-236	Down-regulation
ZCCHC11	12564	8477	0.674706	7.98738e-236	Down-regulation
ATG14	12330	8706	0.706083	8.05146e-236	Down-regulation
SAMD8	13593	8670	0.637828	8.65962e-236	Down-regulation
SF3B1	16709	15875	0.950087	8.90664e-236	Down-regulation
DZIP1	9767	6397.5	0.655012	9.40712e-236	Down-regulation
AGFG2	11199	8128.5	0.725824	1.19762e-235	Down-regulation
PTCH1	9524	5860	0.615288	1.2997e-235	Down-regulation
ARHGAP29	16120	12370.5	0.767401	1.59988e-235	Down-regulation
AKNA	13972	9147	0.654666	1.97513e-235	Down-regulation
C17orf51	8459	5908.5	0.698487	2.22203e-235	Down-regulation
CCDC39	7801	3584	0.459428	3.76086e-235	Down-regulation
KLHL30	5958	3491	0.585935	4.08738e-235	Down-regulation
LYST	14826	9477.5	0.639249	4.34024e-235	Down-regulation
RAB11FIP2	10935	7907	0.723091	4.95391e-235	Down-regulation
C6orf163	4708	3291	0.699023	6.10941e-235	Down-regulation
KIFC3	13080	8842.5	0.676032	8.93994e-235	Down-regulation
ZNF655	14578	12267	0.841473	9.22628e-235	Down-regulation
CD34	16409	13505	0.823024	1.10277e-234	Down-regulation
HSD17B13	6655	3433.5	0.515928	1.46227e-234	Down-regulation
PID1	12712	7279	0.572609	1.5517e-234	Down-regulation
KLF4	15957	11229.5	0.703735	1.71e-234	Down-regulation
ENDOU	5244	3271.5	0.623856	1.77232e-234	Down-regulation
CKM	5647	2722	0.482026	1.85682e-234	Down-regulation
TRIM56	15550	10796	0.694277	1.92247e-234	Down-regulation
SWAP70	15611	13325	0.853565	1.98003e-234	Down-regulation
LIX1L	12880	9524.5	0.73948	1.996e-234	Down-regulation
SEC14L1	16017	13422.5	0.838016	2.00495e-234	Down-regulation
MOB3B	11083	6570.5	0.592845	2.14194e-234	Down-regulation
KCNC4	11457	6971	0.608449	2.54816e-234	Down-regulation
CCDC69	15685	9143.5	0.582945	2.93745e-234	Down-regulation
ULK1	15348	12354.5	0.804958	2.97431e-234	Down-regulation
PRDM15	8989	6163	0.685616	3.60928e-234	Down-regulation
PHF10	15330	13106.5	0.854958	4.18376e-234	Down-regulation
GANC	10780	8081.5	0.749675	4.53209e-234	Down-regulation
ACAP3	14168	10815	0.76334	5.41579e-234	Down-regulation
MEOX2	12365	6315	0.510716	6.07906e-234	Down-regulation
BCO2	5500	3900	0.709091	6.23778e-234	Down-regulation
BMP2	8568	4868	0.568161	6.59135e-234	Down-regulation
PARM1	15395	9547.5	0.620169	6.98922e-234	Down-regulation
FLG	5033	2519.5	0.500596	7.34337e-234	Down-regulation
ZNF502	7564	5717	0.755817	8.94621e-234	Down-regulation
NUMBL	12713	9459	0.744042	9.45714e-234	Down-regulation
ADRA1A	5943	3458.5	0.581945	1.2003e-233	Down-regulation
RP1L1	4098	2377	0.580039	1.23848e-233	Down-regulation
CNTNAP3B	7161	3702.5	0.517037	1.32917e-233	Down-regulation
MLH3	11110	7713	0.694239	1.75028e-233	Down-regulation
HOXA2	5579	3591.5	0.643753	1.77381e-233	Down-regulation
ZBTB49	7117	6042	0.848953	1.78706e-233	Down-regulation
KIAA1328	8431	6434	0.763136	1.79443e-233	Down-regulation
C10orf71	2150	1	0.000465116	1.85582e-233	Down-regulation
LHX6	10422	6017	0.577336	1.91785e-233	Down-regulation
PHRF1	14127	11008	0.779217	2.33846e-233	Down-regulation
EML6	5793	3790	0.654238	2.38307e-233	Down-regulation
BEND7	10793	6604	0.611878	2.39532e-233	Down-regulation
AOC3	16464	10954.5	0.665361	2.74248e-233	Down-regulation
RFX8	5936	4032	0.679245	3.49201e-233	Down-regulation
ZNF660	6058	4290	0.708155	3.57381e-233	Down-regulation
PTH1R	9767	5647	0.578171	3.78993e-233	Down-regulation
TBC1D15	14222	11603	0.815849	3.96201e-233	Down-regulation
KCTD9	12871	9877	0.767384	3.97993e-233	Down-regulation
MSH4	3948	2153.5	0.545466	4.12729e-233	Down-regulation
APOL3	15611	11867.5	0.760201	4.14016e-233	Down-regulation
MST1	9022	5750	0.637331	4.28288e-233	Down-regulation
FAM212B	9199	5688.5	0.618382	4.91502e-233	Down-regulation
PPARGC1A	7085	3915.5	0.552646	5.47389e-233	Down-regulation
TRPC4AP	15825	14798.5	0.935134	7.79611e-233	Down-regulation
RAPGEF1	15533	13180.5	0.848548	8.69857e-233	Down-regulation
TRAF1	11496	6774	0.589248	9.28602e-233	Down-regulation
MAGI1	14314	9650	0.674165	9.33279e-233	Down-regulation
CSF1	15725	12101.5	0.769571	9.92326e-233	Down-regulation
DLL4	13182	7866	0.596723	1.01178e-232	Down-regulation
KDM3A	15323	11680	0.762253	1.10736e-232	Down-regulation
TSLP	5438	3389.5	0.623299	1.37168e-232	Down-regulation
PIKFYVE	13331	8494	0.637162	1.37489e-232	Down-regulation
AKT3	14843	9798.5	0.660143	1.53665e-232	Down-regulation
PIWIL4	6668	4797	0.719406	2.01898e-232	Down-regulation
CNTFR	13468	5560	0.41283	2.99223e-232	Down-regulation
CASQ2	8581	4783	0.557394	3.12252e-232	Down-regulation
FOXJ3	15044	12125	0.805969	4.22534e-232	Down-regulation
ZNF117	14541	6737	0.463311	4.80003e-232	Down-regulation
CLASP1	14727	10693	0.726081	5.64574e-232	Down-regulation
DCUN1D4	13118	10279	0.78358	6.41015e-232	Down-regulation
HDAC5	15155	11921.5	0.786638	6.5068e-232	Down-regulation
SEC24B	14308	12232	0.854906	7.30313e-232	Down-regulation
PIWIL2	6253	3924.5	0.627619	8.41486e-232	Down-regulation
CLIC5	9783	5774.5	0.590259	8.64127e-232	Down-regulation
KIAA1456	8559	4654	0.543755	9.07783e-232	Down-regulation
ADH4	5520	2437	0.441486	9.48032e-232	Down-regulation
KDM6B	14210	10811.5	0.760837	1.05032e-231	Down-regulation
MYO1C	16621	15799.5	0.950575	1.17092e-231	Down-regulation
COL5A3	15979	10525	0.658677	1.18951e-231	Down-regulation
MEGF6	14898	9317.5	0.62542	1.19245e-231	Down-regulation
ENTPD4	14455	11120	0.769284	1.27148e-231	Down-regulation
LRP2BP	6214	4520.5	0.72747	1.44976e-231	Down-regulation
NME9	4637	3315	0.714902	1.65935e-231	Down-regulation
IFFO1	12178	8340.5	0.684883	1.86957e-231	Down-regulation
PAN3	14466	10931	0.755634	1.87701e-231	Down-regulation
ANTXR2	15391	11606	0.754077	1.92623e-231	Down-regulation
PLXNA2	13166	7278	0.552787	2.1234e-231	Down-regulation
PPP6R2	14536	11887	0.817763	2.22608e-231	Down-regulation
GCKR	4431	2540	0.573234	2.36769e-231	Down-regulation
F3	15700	9848	0.627261	2.77616e-231	Down-regulation
CHST3	13788	7956	0.577023	2.85873e-231	Down-regulation
TRIM39	10550	8763	0.830616	3.63398e-231	Down-regulation
SMAD4	15127	11474	0.758511	3.70556e-231	Down-regulation
ZDBF2	8581	5066	0.590374	3.87107e-231	Down-regulation
SLC26A10	7337	4894	0.66703	4.63146e-231	Down-regulation
2022-09-10	14812	12738	0.859978	4.83662e-231	Down-regulation
NR3C2	9847	5926.5	0.601858	6.30303e-231	Down-regulation
C9orf139	4980	3340	0.670683	6.96311e-231	Down-regulation
POFUT2	13373	10721	0.80169	9.50932e-231	Down-regulation
CAPN11	7135	4360	0.611072	1.07122e-230	Down-regulation
GNL1	14522	10629.5	0.731958	1.34219e-230	Down-regulation
ACSS2	14850	11640.5	0.783872	1.35088e-230	Down-regulation
SNX9	15739	14382	0.913781	1.4523e-230	Down-regulation
TIAL1	14990	13842	0.923416	1.64162e-230	Down-regulation
ASAP1	15065	11427	0.758513	1.82315e-230	Down-regulation
SOX5	7961	4648.5	0.583909	1.93293e-230	Down-regulation
KIF1C	16183	13673	0.844899	2.49344e-230	Down-regulation
CDC42EP3	14735	9997.5	0.678487	2.52842e-230	Down-regulation
KCND1	6657	5233	0.78609	2.62506e-230	Down-regulation
JAG2	14413	10644	0.7385	2.67683e-230	Down-regulation
MAMLD1	9337	5612	0.60105	2.6885e-230	Down-regulation
TSC2	15561	13142.5	0.844579	2.91518e-230	Down-regulation
RFX2	9727	6476	0.665776	3.00759e-230	Down-regulation
LYVE1	14705	5930	0.403264	3.35799e-230	Down-regulation
HLF	11902	5664.5	0.475928	3.38638e-230	Down-regulation
ADH5	16065	14993.5	0.933302	3.59335e-230	Down-regulation
SYNJ1	10459	7445	0.711827	3.81416e-230	Down-regulation
ABO	9070	4458.5	0.491566	4.73148e-230	Down-regulation
PTGFR	9255	4712.5	0.509184	5.1986e-230	Down-regulation
ALPK3	9760	5380	0.55123	5.28306e-230	Down-regulation
RAD52	8727	6677.5	0.765154	8.01914e-230	Down-regulation
USP36	15120	12763	0.844114	8.52374e-230	Down-regulation
ARMC8	12939	10529.5	0.81378	9.37901e-230	Down-regulation
MED15	15431	14294.5	0.92635	1.15535e-229	Down-regulation
BAZ2A	16161	13127	0.812264	1.22442e-229	Down-regulation
ACIN1	16231	14931	0.919906	1.44168e-229	Down-regulation
DHX16	13708	11763.5	0.858149	1.6222e-229	Down-regulation
PTAR1	13927	8439.5	0.605981	2.9402e-229	Down-regulation
ANO2	7667	4415.5	0.57591	2.94446e-229	Down-regulation
GABPB1	12749	9750	0.764766	3.20459e-229	Down-regulation
FRMD3	10554	5863	0.555524	3.55728e-229	Down-regulation
PPFIBP1	15163	11495	0.758095	3.91983e-229	Down-regulation
MPP3	9170	5928	0.646456	4.36393e-229	Down-regulation
SCN5A	5041	3020.5	0.599187	4.37598e-229	Down-regulation
PLAG1	6337	3848	0.607227	5.50031e-229	Down-regulation
BMP6	10224	5629	0.550567	6.66137e-229	Down-regulation
PCSK5	11381	7066	0.620859	6.67815e-229	Down-regulation
RGMA	14294	8223.5	0.575311	6.84899e-229	Down-regulation
DUSP22	14103	11754	0.83344	7.37245e-229	Down-regulation
PLXNA4	12827	5556	0.433149	7.44196e-229	Down-regulation
RALGAPA1	12111	8716.5	0.719718	8.91856e-229	Down-regulation
USP25	13900	11185.5	0.804712	9.40769e-229	Down-regulation
NTRK3	11090	5176	0.466727	9.8262e-229	Down-regulation
COL11A2	6458	3591	0.556055	1.01357e-228	Down-regulation
TMEM100	11026	5259	0.476964	1.06702e-228	Down-regulation
BHMT2	9657	5642.5	0.584291	1.18155e-228	Down-regulation
DCHS1	14280	9177	0.642647	1.38138e-228	Down-regulation
METAP1D	8268	6391.5	0.773041	1.42487e-228	Down-regulation
INO80	13013	9562	0.734804	1.4927e-228	Down-regulation
HACE1	9840	7532	0.765447	1.51051e-228	Down-regulation
DICER1	15628	11617	0.743345	1.67416e-228	Down-regulation
MAML2	13562	7914	0.583542	1.89149e-228	Down-regulation
PLA2R1	12916	7937	0.614509	2.16565e-228	Down-regulation
KRT2	4567	1988	0.435297	2.1998e-228	Down-regulation
NRG2	7178	4150	0.578155	2.30798e-228	Down-regulation
CEP44	9761	7376	0.75566	2.3217e-228	Down-regulation
TTC23	9947	7368	0.740726	2.40707e-228	Down-regulation
ANKRD33B	8065	5244	0.650217	2.85266e-228	Down-regulation
CARD10	12622	8811	0.698067	3.36133e-228	Down-regulation
VSTM4	12957	8544.5	0.65945	3.53326e-228	Down-regulation
TSHZ2	13004	7131.5	0.548408	3.6611e-228	Down-regulation
INTU	10761	6141	0.570672	4.17891e-228	Down-regulation
N4BP2L2	15297	12955	0.846898	4.90384e-228	Down-regulation
PLEKHM3	10014	6353	0.634412	4.95953e-228	Down-regulation
FAM124A	7455	5037	0.675654	5.39881e-228	Down-regulation
ZNF438	9222	7251.5	0.786326	7.51791e-228	Down-regulation
RBFOX2	15756	13082	0.830287	8.48526e-228	Down-regulation
ANKZF1	13388	9990	0.746191	8.80066e-228	Down-regulation
PRKCA	9146	5858.5	0.640553	9.55114e-228	Down-regulation
RICTOR	13844	8616	0.622363	1.00895e-227	Down-regulation
PPP1R15A	15887	12632.5	0.795147	1.08538e-227	Down-regulation
MYL2	4610	1585.5	0.343926	1.20175e-227	Down-regulation
LRCH3	12838	10437.5	0.813016	1.3923e-227	Down-regulation
JAK2	12110	8237.5	0.680223	1.57036e-227	Down-regulation
SPEG	14332	7214.5	0.503384	1.59064e-227	Down-regulation
PCF11	14797	10959	0.740623	1.64245e-227	Down-regulation
ZCCHC24	15556	11902.5	0.765139	1.7221e-227	Down-regulation
SYT2	4531	2730	0.602516	2.37961e-227	Down-regulation
MTR	14801	8927	0.603135	2.60287e-227	Down-regulation
ZMYM6	11170	9135	0.817816	2.69536e-227	Down-regulation
RAPGEF5	13529	8321.5	0.615086	2.73842e-227	Down-regulation
KCNH4	4485	2729	0.608473	3.89881e-227	Down-regulation
ERRFI1	16419	13221.5	0.805256	5.53953e-227	Down-regulation
ESAM	15759	12234.5	0.77635	5.64696e-227	Down-regulation
FBLN5	16277	13592	0.835043	5.71973e-227	Down-regulation
LRRK1	11820	8153	0.689763	6.35215e-227	Down-regulation
ARHGAP31	14121	9028.5	0.639367	9.80644e-227	Down-regulation
CBX7	14710	10727.5	0.729266	1.09282e-226	Down-regulation
GRIPAP1	13841	11232.5	0.811538	1.09383e-226	Down-regulation
HPSE2	7337	3498.5	0.47683	1.15065e-226	Down-regulation
TMOD2	10774	6301	0.584834	1.1811e-226	Down-regulation
VPS13A	13543	7335	0.541608	1.24011e-226	Down-regulation
FER	11102	7302.5	0.657764	1.36228e-226	Down-regulation
CALD1	16718	16181.5	0.967909	1.37462e-226	Down-regulation
HSPB7	14408	5558	0.385758	1.40868e-226	Down-regulation
NKD1	8086	4724	0.58422	1.50462e-226	Down-regulation
TRO	10630	7094	0.667357	1.76991e-226	Down-regulation
PLCXD1	11250	6998	0.622044	1.89704e-226	Down-regulation
CEACAM19	7724	4853	0.628301	1.91293e-226	Down-regulation
EFHC1	12125	8001	0.659876	1.93382e-226	Down-regulation
S100PBP	12014	9181	0.764192	2.05028e-226	Down-regulation
NUMB	15104	13881	0.919028	2.11054e-226	Down-regulation
ZGLP1	5842	4217	0.721842	2.12089e-226	Down-regulation
PICALM	16438	15762	0.958876	2.12133e-226	Down-regulation
LUC7L	14749	12147	0.823581	2.2369e-226	Down-regulation
INPPL1	15913	13889.5	0.87284	2.33574e-226	Down-regulation
ZBTB4	16023	14143	0.882669	2.43669e-226	Down-regulation
SMTNL2	5634	3358	0.596024	2.66321e-226	Down-regulation
UTRN	16197	11642.5	0.718806	2.8437e-226	Down-regulation
SENP6	15379	12462	0.810326	3.13281e-226	Down-regulation
GPR135	6113	4470	0.731229	3.16019e-226	Down-regulation
HEMK1	12404	7457.5	0.601217	3.22345e-226	Down-regulation
SIRPA	15630	12419	0.794562	3.78758e-226	Down-regulation
USP45	8964	6901.5	0.769913	3.98977e-226	Down-regulation
RASA3	14437	10693	0.740666	4.04745e-226	Down-regulation
IGFBP3	16649	15504	0.931227	4.1011e-226	Down-regulation
CYP4F12	8428	4424	0.524917	4.58029e-226	Down-regulation
RADIL	7979	5220	0.654217	4.69022e-226	Down-regulation
IL1RL1	8298	4354	0.524705	4.69638e-226	Down-regulation
FHL5	9859	5362	0.543869	4.70423e-226	Down-regulation
PALM	15652	12261.5	0.783382	5.44638e-226	Down-regulation
PRDM2	14576	11889.5	0.81569	5.8772e-226	Down-regulation
FAM200B	10237	7641.5	0.746459	6.32355e-226	Down-regulation
E2F4	14332	12388	0.864359	6.44272e-226	Down-regulation
SSTR1	5600	3262	0.5825	6.65239e-226	Down-regulation
SOX7	9678	6200	0.640628	7.15327e-226	Down-regulation
NLGN1	5692	3251	0.571152	7.74841e-226	Down-regulation
PIK3C2A	15246	11579	0.759478	9.06933e-226	Down-regulation
HIC2	7485	5557	0.742418	1.10577e-225	Down-regulation
TSC22D1	16583	15640	0.943135	1.16428e-225	Down-regulation
ARID4A	12445	9561.5	0.768301	1.35125e-225	Down-regulation
LRRC4B	6135	4280	0.697637	1.50529e-225	Down-regulation
RASA2	11610	7611	0.655556	1.78053e-225	Down-regulation
MLLT1	15247	13750	0.901817	1.81839e-225	Down-regulation
EPHA4	10424	6246.5	0.599242	1.8904e-225	Down-regulation
MBNL1	16198	14520	0.896407	2.20319e-225	Down-regulation
ABCC9	12881	7521	0.583883	2.35192e-225	Down-regulation
WDR60	12039	9751.5	0.809993	2.65097e-225	Down-regulation
FAM135A	9268	6700	0.722918	2.75838e-225	Down-regulation
TNFAIP2	16233	13303	0.819503	3.00734e-225	Down-regulation
FBXO42	12007	10511	0.875406	3.02178e-225	Down-regulation
ZCCHC8	11607	9093	0.783407	3.04875e-225	Down-regulation
CDH26	5455	3754	0.688176	3.10562e-225	Down-regulation
PDGFRA	15930	12152.5	0.762869	4.43731e-225	Down-regulation
TRPV3	5794	3307	0.570763	4.81011e-225	Down-regulation
VPS36	14004	11420.5	0.815517	4.91118e-225	Down-regulation
HAUS5	10804	7564	0.700111	5.85914e-225	Down-regulation
ZFP36L2	16709	16200	0.969537	6.76851e-225	Down-regulation
ATXN7	12860	9088	0.706687	8.31876e-225	Down-regulation
MAMDC2	11318	6129	0.541527	8.87497e-225	Down-regulation
FAM153A	4217	2488.5	0.590111	8.91088e-225	Down-regulation
ALDH1L1	11076	4370.5	0.394592	9.08139e-225	Down-regulation
C2CD2	14529	9509.5	0.654519	9.40799e-225	Down-regulation
CCBE1	6945	4239.5	0.610439	9.64951e-225	Down-regulation
SYNPO	16241	13521	0.832523	1.18444e-224	Down-regulation
KLF11	13754	9825.5	0.714374	1.19491e-224	Down-regulation
LRRC66	4368	2769	0.633929	1.25556e-224	Down-regulation
USP19	14814	12640	0.853247	1.3172e-224	Down-regulation
EXOC1	13344	11271.5	0.844687	1.33671e-224	Down-regulation
SAFB2	14485	12704.5	0.87708	1.43225e-224	Down-regulation
MGLL	16447	13426	0.816319	1.49259e-224	Down-regulation
PPP1R12A	15167	12406.5	0.817993	1.7466e-224	Down-regulation
KIRREL	15082	11027.5	0.73117	1.94068e-224	Down-regulation
IL17RA	12985	9152	0.704813	2.03499e-224	Down-regulation
RFX3	10053	6313.5	0.628021	2.09668e-224	Down-regulation
USP20	12664	10040.5	0.792838	2.2083e-224	Down-regulation
SPPL2B	15074	13048.5	0.86563	2.47401e-224	Down-regulation
NMNAT2	8716	4190.5	0.480782	3.02825e-224	Down-regulation
TCF7L2	14439	11340.5	0.785408	3.03148e-224	Down-regulation
LMOD2	3045	1	0.000328407	3.29913e-224	Down-regulation
SV2B	7550	4536	0.600795	3.56961e-224	Down-regulation
FRMD1	5664	2576	0.454802	4.08374e-224	Down-regulation
LRRC8A	15013	12751.5	0.849364	4.4187e-224	Down-regulation
ADD3	15950	13022.5	0.816458	4.64281e-224	Down-regulation
MICAL1	13849	10466	0.755722	5.61876e-224	Down-regulation
NFYB	12694	10538.5	0.830195	6.95066e-224	Down-regulation
BBS5	8937	7015	0.784939	7.59765e-224	Down-regulation
RIOK3	14458	11769.5	0.814048	8.82855e-224	Down-regulation
GULP1	10627	7089	0.667074	9.9039e-224	Down-regulation
HSPA12B	13474	8866	0.658008	1.00506e-223	Down-regulation
SRRT	15787	14418.5	0.913315	1.15905e-223	Down-regulation
CCDC146	8370	6275	0.749701	1.98148e-223	Down-regulation
MAMDC4	8302	5322	0.64105	1.99125e-223	Down-regulation
HPS1	14571	13044	0.895203	2.13941e-223	Down-regulation
GPRASP2	9093	5455.5	0.599967	2.26636e-223	Down-regulation
GNAI1	13725	7877	0.573916	2.58993e-223	Down-regulation
ZNF592	14178	10341.5	0.729405	2.68912e-223	Down-regulation
RHOJ	12335	8128	0.658938	2.82381e-223	Down-regulation
SPRR2D	1961	1	0.000509944	2.97146e-223	Down-regulation
FAM124B	7119	4986	0.700379	3.4612e-223	Down-regulation
IQSEC3	6869	4267	0.621197	3.73699e-223	Down-regulation
ITSN1	14976	10829.5	0.723124	3.93789e-223	Down-regulation
SYDE1	12562	9086.5	0.723332	4.19805e-223	Down-regulation
ST13	16446	16073	0.97732	4.52002e-223	Down-regulation
ZNF548	10541	7292	0.691775	5.34254e-223	Down-regulation
TSKS	4675	2852	0.610053	5.3623e-223	Down-regulation
LRIG3	13222	8475	0.640977	5.40331e-223	Down-regulation
SKIV2L	14078	11572	0.821992	9.25103e-223	Down-regulation
CLMP	14614	9953	0.681059	1.2859e-222	Down-regulation
CPA1	5499	2446	0.444808	1.35615e-222	Down-regulation
CSRNP1	15582	11753.5	0.7543	1.38956e-222	Down-regulation
IRS2	15650	10051.5	0.642268	1.39569e-222	Down-regulation
PPARGC1B	7656	4870	0.636102	1.70351e-222	Down-regulation
INPP4A	11940	8851.5	0.741332	1.76532e-222	Down-regulation
CAPN2	16614	16033	0.965029	2.03086e-222	Down-regulation
CYP26B1	11703	5730.5	0.489661	2.10406e-222	Down-regulation
NEB	5968	3923.5	0.657423	2.76681e-222	Down-regulation
ITGA1	15396	11199	0.727397	3.06387e-222	Down-regulation
SH3GLB1	15991	13722.5	0.858139	3.35262e-222	Down-regulation
STX7	14636	12473	0.852214	3.45048e-222	Down-regulation
EMCN	13663	8130.5	0.595074	3.49635e-222	Down-regulation
STARD13	13135	9473	0.721203	4.25068e-222	Down-regulation
ALDH1A2	8946	5230.5	0.584675	4.38728e-222	Down-regulation
EMP1	16672	15927	0.955314	4.50784e-222	Down-regulation
SLC24A4	4777	3191	0.667992	4.71386e-222	Down-regulation
ULK3	13809	11146	0.807155	5.13483e-222	Down-regulation
YTHDC1	15370	12664.5	0.823975	5.18477e-222	Down-regulation
AMOTL1	14752	9594	0.650352	5.19032e-222	Down-regulation
LRIG2	11443	7462	0.652102	5.21275e-222	Down-regulation
COL28A1	6564	3727.5	0.56787	5.61898e-222	Down-regulation
CTTNBP2NL	13242	9840	0.74309	6.35871e-222	Down-regulation
ATP11A	12910	7733	0.598993	7.06743e-222	Down-regulation
CWC25	12226	9454	0.77327	8.19837e-222	Down-regulation
ZNF641	11223	8557.5	0.762497	9.91673e-222	Down-regulation
GKN1	2117	1	0.000472367	1.11803e-221	Down-regulation
OSBPL5	14057	11836	0.842	1.22978e-221	Down-regulation
ZBTB16	14070	5761.5	0.409488	1.26e-221	Down-regulation
PELI1	14219	10336	0.726915	1.44964e-221	Down-regulation
MAF	14808	11450.5	0.773264	1.51675e-221	Down-regulation
HP1BP3	16333	15186.5	0.929805	1.66989e-221	Down-regulation
SGSM2	15384	11893	0.773076	2.36127e-221	Down-regulation
XRN1	13977	9007.5	0.644452	2.55846e-221	Down-regulation
TSHZ1	13108	10095	0.77014	2.58854e-221	Down-regulation
MMS19	14640	13222	0.903142	2.89452e-221	Down-regulation
KIAA1109	15823	12035.5	0.760633	3.1874e-221	Down-regulation
RUNDC3B	6507	4634.5	0.712233	3.39165e-221	Down-regulation
PLEKHG4	12093	7146	0.59092	3.52825e-221	Down-regulation
DMRT2	6739	4158.5	0.61708	3.56007e-221	Down-regulation
SETD5	15974	13150	0.823213	4.48997e-221	Down-regulation
SH2D3C	13227	9179	0.693959	4.66136e-221	Down-regulation
KATNAL1	10604	6929	0.653433	6.14256e-221	Down-regulation
MERTK	11665	7939	0.680583	6.15482e-221	Down-regulation
ZEB1	14860	10980.5	0.73893	6.31251e-221	Down-regulation
GLP2R	5194	2375	0.457258	6.98861e-221	Down-regulation
PCDH9	7202	3984	0.55318	7.89075e-221	Down-regulation
ITSN2	13986	11332.5	0.810275	1.02994e-220	Down-regulation
KIAA1462	15058	10034.5	0.66639	1.07757e-220	Down-regulation
PRCD	7425	5298	0.713535	1.32951e-220	Down-regulation
FRS3	7791	6268	0.804518	1.43826e-220	Down-regulation
PAK3	7798	4414	0.566043	1.55597e-220	Down-regulation
NPEPL1	14443	11397	0.789102	1.67203e-220	Down-regulation
DST	16667	13619.5	0.817154	1.73907e-220	Down-regulation
MAP4	16595	15787	0.951311	1.78817e-220	Down-regulation
FAM49A	11256	7520	0.668088	2.09628e-220	Down-regulation
MYCBP2	15707	12050.5	0.767206	2.09738e-220	Down-regulation
VPS13D	15646	10918.5	0.697846	2.27659e-220	Down-regulation
C4orf45	2194	1	0.000455789	2.35246e-220	Down-regulation
MEF2D	15570	13673	0.878163	2.44245e-220	Down-regulation
ARNT	15052	12998	0.86354	3.06797e-220	Down-regulation
APOB	5578	2220	0.397992	3.58823e-220	Down-regulation
FZD4	16233	10603.5	0.653206	4.68539e-220	Down-regulation
EEF2K	15158	11065	0.729978	4.85887e-220	Down-regulation
PDE3A	9859	6159	0.624708	6.31861e-220	Down-regulation
BRD4	15677	14050	0.896217	6.41708e-220	Down-regulation
SBNO2	15832	14007.5	0.884759	6.84792e-220	Down-regulation
STEAP4	16442	11123.5	0.67653	6.90187e-220	Down-regulation
SEPSECS	9872	7235	0.732881	7.53765e-220	Down-regulation
INPP1	11197	8490	0.758239	8.61259e-220	Down-regulation
TLE1	14473	10926	0.754923	8.63799e-220	Down-regulation
ALPK1	11809	8144.5	0.689686	9.30216e-220	Down-regulation
MLKL	10218	6944.5	0.679634	9.33813e-220	Down-regulation
PTPRG	14938	10202	0.682956	1.00136e-219	Down-regulation
CEP152	7150	5072	0.709371	1.19895e-219	Down-regulation
DIS3L2	11348	9327	0.821907	1.4709e-219	Down-regulation
KIAA1468	12848	9671	0.752724	1.63559e-219	Down-regulation
TARSL2	9310	7502	0.8058	2.20483e-219	Down-regulation
SACS	11289	6048	0.535743	2.33237e-219	Down-regulation
TTBK2	10637	6424.5	0.603977	2.39064e-219	Down-regulation
KIF17	7027	5011	0.713107	3.00977e-219	Down-regulation
TAF1	14052	9671.5	0.688265	3.17471e-219	Down-regulation
DGKE	9526	5970.5	0.626758	3.30641e-219	Down-regulation
MIB2	13436	10623.5	0.790674	3.45204e-219	Down-regulation
KANSL3	15186	12168	0.801264	3.73533e-219	Down-regulation
CD93	16239	13248	0.815814	3.76623e-219	Down-regulation
CCDC85A	8675	5057.5	0.582997	3.89951e-219	Down-regulation
OSMR	15622	12450	0.796953	3.92437e-219	Down-regulation
ZNF589	10161	7510	0.7391	4.68874e-219	Down-regulation
NR2C2	14511	9825.5	0.677107	4.96688e-219	Down-regulation
GPCPD1	14061	9614.5	0.683771	5.24344e-219	Down-regulation
GDPD5	13127	8205	0.625048	5.38736e-219	Down-regulation
KCNIP3	7785	5446	0.69955	5.52672e-219	Down-regulation
ZNF445	12381	6847	0.553025	5.98313e-219	Down-regulation
TBX19	6728	4944.5	0.734914	6.20658e-219	Down-regulation
STK25	15333	14231	0.928129	6.36452e-219	Down-regulation
CORO6	11051	4885.5	0.442087	6.46171e-219	Down-regulation
NOS3	11551	7391	0.639858	6.67436e-219	Down-regulation
HMGXB3	14573	11392.5	0.781754	7.45969e-219	Down-regulation
ACADL	8438	3585	0.424864	7.72195e-219	Down-regulation
MAPK14	14619	13040	0.89199	9.68888e-219	Down-regulation
NFRKB	12627	9922	0.785777	9.836e-219	Down-regulation
RGL1	13434	9572	0.71252	1.01601e-218	Down-regulation
LRRC37B	8065	6301	0.781277	1.12878e-218	Down-regulation
NIPSNAP3B	7241	5197	0.717719	1.22132e-218	Down-regulation
CACNB2	7338	4557	0.621014	1.38611e-218	Down-regulation
DIAPH2	11892	8029.5	0.675202	1.51445e-218	Down-regulation
NMT2	11745	7562	0.643848	1.65684e-218	Down-regulation
PPP2R5B	11393	9101.5	0.798868	1.92262e-218	Down-regulation
PRPF3	14890	12167	0.817126	2.01396e-218	Down-regulation
SH3TC2	5672	3694	0.651269	2.32982e-218	Down-regulation
LCNL1	3931	1910.5	0.486009	2.6171e-218	Down-regulation
CDH19	6374	2492.5	0.391042	2.70942e-218	Down-regulation
WNT2B	8105	4834.5	0.596484	2.9338e-218	Down-regulation
SLC9A5	6420	4146.5	0.645872	2.99238e-218	Down-regulation
ARHGAP27	12996	9933.5	0.764351	3.0642e-218	Down-regulation
RBM17	15291	13765	0.900203	3.08315e-218	Down-regulation
TTC21B	10683	7548	0.706543	3.16789e-218	Down-regulation
NOTCH3	16541	15346	0.927755	3.22486e-218	Down-regulation
CNTLN	9095	6515.5	0.716383	3.80018e-218	Down-regulation
MRPS25	13415	10102.5	0.753075	3.81881e-218	Down-regulation
ATG16L2	12682	8621.5	0.679822	4.22221e-218	Down-regulation
AKAP6	6675	4448	0.666367	5.18551e-218	Down-regulation
ZNF519	6894	4928	0.714824	5.67791e-218	Down-regulation
POLI	12490	8646	0.692234	5.74739e-218	Down-regulation
KCNAB1	9072	5660	0.623898	5.97888e-218	Down-regulation
RSPO3	9839	5586.5	0.567791	6.48716e-218	Down-regulation
HSPBAP1	8698	7099	0.816165	7.57649e-218	Down-regulation
ZSCAN12	7718	6036	0.782068	1.04723e-217	Down-regulation
SNX1	16039	14884	0.927988	1.14111e-217	Down-regulation
FLNA	16845	16596	0.985218	1.14161e-217	Down-regulation
UBQLN3	1555	1	0.000643087	1.19192e-217	Down-regulation
PDZD2	12862	7741.5	0.601889	1.39471e-217	Down-regulation
ANKLE2	14966	13139.5	0.877957	1.84628e-217	Down-regulation
SLC9A8	12081	8721.5	0.721919	2.03907e-217	Down-regulation
ZMYM5	9926	8118	0.817852	2.06664e-217	Down-regulation
CLMN	15496	9168	0.591637	2.51834e-217	Down-regulation
ZNF182	8423	6236.5	0.740413	2.686e-217	Down-regulation
FBXO9	14421	11727	0.813189	2.78236e-217	Down-regulation
MASP1	6247	3374	0.540099	2.85034e-217	Down-regulation
ANKRD35	8021	5362.5	0.668558	3.21794e-217	Down-regulation
HNRNPH1	16614	16176.5	0.973667	4.02521e-217	Down-regulation
ARHGEF10L	14135	11169.5	0.790202	4.10619e-217	Down-regulation
FYN	14981	11355.5	0.757993	4.25323e-217	Down-regulation
MAP4K5	14046	11623	0.827495	4.68987e-217	Down-regulation
RLF	12314	8506	0.690758	4.9093e-217	Down-regulation
SETBP1	13183	8087	0.613442	5.71082e-217	Down-regulation
SCN9A	5444	3694	0.678545	5.93403e-217	Down-regulation
BACH2	7696	5322	0.691528	6.42522e-217	Down-regulation
GPR173	6931	4590.5	0.662314	6.48091e-217	Down-regulation
CYYR1	14065	9276	0.659509	6.91017e-217	Down-regulation
ZNF546	7027	5174	0.736303	7.47668e-217	Down-regulation
ZBTB46	10388	7581	0.729784	7.6151e-217	Down-regulation
HECA	13984	10784	0.771167	7.96415e-217	Down-regulation
COLQ	6103	4693	0.768966	1.05316e-216	Down-regulation
TMEFF2	3586	1	0.000278862	1.09882e-216	Down-regulation
USP24	15327	10315	0.672995	1.18452e-216	Down-regulation
MDC1	13915	9337.5	0.671038	1.22212e-216	Down-regulation
PTCD3	13896	11002.5	0.791775	1.47787e-216	Down-regulation
BAP1	15007	13891.5	0.925668	1.97947e-216	Down-regulation
PARVA	15819	14160	0.895126	2.15868e-216	Down-regulation
OPTN	15807	13738.5	0.86914	2.3392e-216	Down-regulation
CAPN10	10379	8231	0.793044	2.35835e-216	Down-regulation
TBCEL	10896	8763	0.80424	2.93204e-216	Down-regulation
ZCCHC2	12216	8878	0.726752	3.03977e-216	Down-regulation
CCDC36	5895	4251	0.72112	3.67656e-216	Down-regulation
DCP1A	12364	9447.5	0.764114	3.94781e-216	Down-regulation
KBTBD11	8494	5433	0.639628	4.23275e-216	Down-regulation
MTUS1	15886	13407	0.843951	4.45409e-216	Down-regulation
PDE1C	7692	4468	0.580863	4.46879e-216	Down-regulation
BOC	15139	9417.5	0.622069	5.81782e-216	Down-regulation
DCAF4L1	4117	2573	0.62497	6.03043e-216	Down-regulation
NR3C1	15176	12093.5	0.796883	6.17474e-216	Down-regulation
BVES	6902	4967	0.719646	6.89128e-216	Down-regulation
SLC5A9	4810	3146	0.654054	8.19709e-216	Down-regulation
FILIP1	8258	5615.5	0.680007	1.11923e-215	Down-regulation
MLLT6	16354	14209.5	0.86887	1.19828e-215	Down-regulation
RNF150	9964	5541	0.556102	1.22736e-215	Down-regulation
MFSD8	9763	7717	0.790433	1.24872e-215	Down-regulation
AVP	2134	1	0.000468604	1.32281e-215	Down-regulation
ARMC2	6372	5148	0.80791	1.70552e-215	Down-regulation
2022-09-07	16124	15295	0.948586	1.71611e-215	Down-regulation
GAK	15475	13735.5	0.887593	2.21227e-215	Down-regulation
CHIC1	8998	6458.5	0.717771	2.26925e-215	Down-regulation
PNMAL2	6867	4942.5	0.719747	2.35e-215	Down-regulation
CTDSP2	16512	15892	0.962452	2.42381e-215	Down-regulation
AGFG1	15137	11774	0.777829	2.4586e-215	Down-regulation
NEURL1B	14973	10425	0.696253	2.51231e-215	Down-regulation
SFPQ	16601	16057.5	0.967261	2.74731e-215	Down-regulation
MYH11	16511	10529.5	0.637726	2.77989e-215	Down-regulation
CYP1A1	6845	2050	0.299489	3.09278e-215	Down-regulation
RELN	7779	3986	0.512405	3.1842e-215	Down-regulation
IMPG1	4522	2682	0.5931	3.59857e-215	Down-regulation
RNF146	13908	12226	0.879062	4.24676e-215	Down-regulation
PGAP1	9464	6068	0.641167	4.27337e-215	Down-regulation
NDEL1	13857	12197	0.880205	4.54366e-215	Down-regulation
PAPLN	11776	7546	0.640795	4.79678e-215	Down-regulation
FCHO2	13449	10772.5	0.800989	5.12462e-215	Down-regulation
CEP95	12530	9043.5	0.721748	5.27423e-215	Down-regulation
UCP3	5383	4126	0.766487	5.62823e-215	Down-regulation
ZFHX4	10366	6242	0.602161	6.92732e-215	Down-regulation
ZDHHC21	11536	7022.5	0.608747	7.17033e-215	Down-regulation
TBC1D4	14323	10422	0.727641	9.61781e-215	Down-regulation
LRRC8C	12469	7982	0.640148	1.12157e-214	Down-regulation
CSRNP3	6504	4363.5	0.670895	1.32676e-214	Down-regulation
MYO15A	5662	4252.5	0.75106	1.33243e-214	Down-regulation
AGMO	5612	3501.5	0.623931	1.67922e-214	Down-regulation
YTHDC2	13487	9748.5	0.722807	1.81811e-214	Down-regulation
ITPKB	14684	11337	0.772065	1.83911e-214	Down-regulation
ZNF431	10598	6490	0.61238	2.17435e-214	Down-regulation
MYRIP	8407	5323	0.633163	2.97331e-214	Down-regulation
ABCC2	5942	3363	0.565971	3.86873e-214	Down-regulation
AVPR2	7528	4643	0.616764	3.93123e-214	Down-regulation
ZDHHC3	14298	11026	0.771157	4.07702e-214	Down-regulation
SYNDIG1L	3979	2641	0.663735	4.73227e-214	Down-regulation
RGAG4	9582	6593.5	0.688113	5.40315e-214	Down-regulation
NADSYN1	14626	12099	0.827225	5.92548e-214	Down-regulation
SCAF8	14560	12250	0.841346	5.95669e-214	Down-regulation
KLHL31	6136	3668.5	0.597865	6.09148e-214	Down-regulation
CCL16	4602	3038	0.660148	6.27042e-214	Down-regulation
ALS2	11618	8626	0.742469	6.79976e-214	Down-regulation
LRRK2	9810	6275	0.639653	8.31941e-214	Down-regulation
SHC2	13718	9685.5	0.706043	9.01115e-214	Down-regulation
HERC1	15399	9350.5	0.607215	9.01526e-214	Down-regulation
ANXA11	16401	15930	0.971282	9.61867e-214	Down-regulation
GCK	4179	2887.5	0.690955	1.04956e-213	Down-regulation
USP48	14487	12713	0.877545	1.36863e-213	Down-regulation
ANKRD33	2513	1	0.000397931	1.40035e-213	Down-regulation
MKL2	15933	11971.5	0.751365	1.41258e-213	Down-regulation
TMEM242	9529	7877.5	0.826687	1.51155e-213	Down-regulation
UVRAG	13777	10337.5	0.750345	1.51163e-213	Down-regulation
MAP1LC3C	7190	4109	0.571488	1.64215e-213	Down-regulation
PPARA	10471	6695.5	0.639433	1.72129e-213	Down-regulation
ZNF251	11919	8715	0.731186	2.19594e-213	Down-regulation
ALDH3A1	5511	3562.5	0.646434	2.3451e-213	Down-regulation
NAB1	13647	10460	0.766469	2.3455e-213	Down-regulation
NUDT16	14339	11964.5	0.834403	2.67698e-213	Down-regulation
CYP4A22	4034	1589	0.393902	2.8815e-213	Down-regulation
ADCY6	15560	12455.5	0.800482	2.92562e-213	Down-regulation
STOM	16662	16063	0.96405	2.93883e-213	Down-regulation
CSF3	4258	1	0.000234852	3.06533e-213	Down-regulation
CHD5	4178	2406	0.575874	4.06424e-213	Down-regulation
CC2D1B	12838	10794	0.840785	4.28938e-213	Down-regulation
DUOX2	5121	2899	0.5661	4.41591e-213	Down-regulation
ATP8A1	10692	6434	0.601758	4.95663e-213	Down-regulation
SH3D19	16076	12519	0.778738	5.07883e-213	Down-regulation
KRT1	5843	3357	0.574534	5.76087e-213	Down-regulation
IQSEC1	14812	12503	0.844113	7.70118e-213	Down-regulation
TCF7L1	14638	10213.5	0.697739	8.46799e-213	Down-regulation
WDR81	13802	11257	0.815606	8.68835e-213	Down-regulation
KCNQ4	6751	4035	0.597689	8.72111e-213	Down-regulation
ABCB1	8924	5686.5	0.637214	9.44417e-213	Down-regulation
AHNAK	16867	16016	0.949546	1.01902e-212	Down-regulation
MPZ	7307	4347.5	0.594977	1.04577e-212	Down-regulation
SMARCC2	15783	13954	0.884116	1.09948e-212	Down-regulation
FRY	13896	9526	0.685521	1.16484e-212	Down-regulation
KCNJ16	5498	2673.5	0.486268	1.31839e-212	Down-regulation
DIXDC1	13494	10198.5	0.75578	1.43246e-212	Down-regulation
GRIN2B	4117	2048	0.49745	1.50553e-212	Down-regulation
SSPO	6901	4381.5	0.634908	1.5577e-212	Down-regulation
RAD54L2	12161	7316.5	0.601636	1.70688e-212	Down-regulation
ANXA1	16668	15986	0.959083	1.86032e-212	Down-regulation
SERTM1	3807	1	0.000262674	2.06222e-212	Down-regulation
SETD4	10232	8386.5	0.819634	2.46655e-212	Down-regulation
MEOX1	11991	5963.5	0.497331	2.48799e-212	Down-regulation
CCDC66	10144	7843.5	0.773216	3.04014e-212	Down-regulation
ATXN1L	14093	10270.5	0.728766	3.14775e-212	Down-regulation
RAF1	15444	14435	0.934667	3.39122e-212	Down-regulation
HHATL	3902	1555.5	0.398642	3.90285e-212	Down-regulation
PTPN12	15768	14385	0.912291	4.48294e-212	Down-regulation
ZMIZ2	15809	13547	0.856917	5.46989e-212	Down-regulation
CENPJ	8389	6144	0.732388	6.52244e-212	Down-regulation
CABP1	6068	4082.5	0.672792	7.03373e-212	Down-regulation
ZNF559	9780	7684.5	0.785736	7.34294e-212	Down-regulation
CAPS2	6477	4804	0.741701	7.39871e-212	Down-regulation
SH3RF3	9440	6369	0.674682	8.60711e-212	Down-regulation
SMCHD1	14760	10218	0.692276	9.9371e-212	Down-regulation
ZNF550	8639	6693	0.774742	1.0666e-211	Down-regulation
IZUMO1	3696	2040	0.551948	1.15175e-211	Down-regulation
SLC38A2	16467	15429	0.936965	1.21784e-211	Down-regulation
MARK3	14138	12948.5	0.915865	1.27834e-211	Down-regulation
A2M	16828	16496	0.980271	1.86637e-211	Down-regulation
LAMA3	15325	8362.5	0.545677	2.268e-211	Down-regulation
SCMH1	13656	11647.5	0.852922	2.42267e-211	Down-regulation
ZBTB37	12125	6063.5	0.500082	2.4273e-211	Down-regulation
MCTP1	11522	7428.5	0.644723	2.83255e-211	Down-regulation
EP400	14750	11165	0.756949	3.31161e-211	Down-regulation
ESYT1	16238	14997	0.923574	3.90266e-211	Down-regulation
PFAS	11262	8683	0.771	4.27965e-211	Down-regulation
IRX6	7496	4194	0.559498	4.28581e-211	Down-regulation
LAMB2	16653	15850	0.95178	4.3671e-211	Down-regulation
PRDM10	8738	6480.5	0.741646	4.37993e-211	Down-regulation
LRIT3	4466	2992	0.669951	4.49367e-211	Down-regulation
TTC7A	13160	9977.5	0.758169	4.56958e-211	Down-regulation
LPCAT4	12463	9537	0.765225	5.09435e-211	Down-regulation
TMEM136	8224	6452	0.784533	5.53251e-211	Down-regulation
STXBP6	7476	4642	0.62092	6.64733e-211	Down-regulation
NFIB	16159	12221	0.756297	7.3982e-211	Down-regulation
DMGDH	6299	4577	0.726623	7.49597e-211	Down-regulation
TMX3	13769	11062.5	0.803435	7.554e-211	Down-regulation
CAMK2D	14199	10292.5	0.724875	8.12696e-211	Down-regulation
ANK2	13181	7654	0.580684	8.42528e-211	Down-regulation
ITPKC	14360	11037.5	0.768628	9.98008e-211	Down-regulation
LOXHD1	4998	3373	0.67487	1.07519e-210	Down-regulation
RNASE13	2445	1	0.000408998	1.2692e-210	Down-regulation
CRCT1	2121	1	0.000471476	1.37097e-210	Down-regulation
CCDC57	13482	9116.5	0.676198	1.39434e-210	Down-regulation
FGF7	13177	7667.5	0.581885	1.46277e-210	Down-regulation
THRA	15197	12526	0.824242	1.54912e-210	Down-regulation
ATP1B2	7846	5277.5	0.672636	1.55639e-210	Down-regulation
ZNF536	3511	1848	0.526346	1.59974e-210	Down-regulation
DNAH17	6345	4224.5	0.6658	1.72174e-210	Down-regulation
BTNL3	2674	1	0.000373972	2.05376e-210	Down-regulation
ATAD2B	10488	6849	0.653032	2.08621e-210	Down-regulation
FOXN3	15281	12433	0.813625	2.14251e-210	Down-regulation
C1orf101	5071	3851	0.759416	2.33506e-210	Down-regulation
ZNF175	8418	6810	0.808981	2.48023e-210	Down-regulation
DTX1	10887	6523	0.599155	2.858e-210	Down-regulation
PIP5K1C	14556	12957	0.890148	3.51867e-210	Down-regulation
MGAT3	9164	5498	0.599956	3.55558e-210	Down-regulation
ZNF34	8313	6547	0.787562	3.69611e-210	Down-regulation
GYS2	3886	1621	0.417138	4.21121e-210	Down-regulation
DCT	4240	2303.5	0.543278	4.3297e-210	Down-regulation
PPP1R16B	11649	6445	0.553266	5.05087e-210	Down-regulation
AGAP3	15265	13699	0.897412	5.09382e-210	Down-regulation
ZNF514	10455	7345.5	0.702582	5.34103e-210	Down-regulation
POMT2	11302	8868.5	0.784684	6.03807e-210	Down-regulation
PLIN2	16656	13960	0.838136	8.78092e-210	Down-regulation
AGAP5	6659	4978	0.74756	9.33743e-210	Down-regulation
SLTM	15550	14339	0.922122	9.8967e-210	Down-regulation
AKR1C1	14509	6382.5	0.439899	1.17308e-209	Down-regulation
NUAK1	14012	9227	0.658507	1.3962e-209	Down-regulation
HNRNPH3	16050	15257.5	0.950623	1.45658e-209	Down-regulation
PTPN14	14875	8985.5	0.604067	1.5567e-209	Down-regulation
UBR4	16325	14516	0.889188	1.71824e-209	Down-regulation
PTPDC1	8408	6639	0.789605	1.72882e-209	Down-regulation
ZNF276	10825	7105	0.656351	1.88171e-209	Down-regulation
FOXO3	15941	13192.5	0.827583	2.0163e-209	Down-regulation
NCOA1	15079	12304.5	0.816002	2.23313e-209	Down-regulation
JPH2	9557	5317.5	0.556398	2.23945e-209	Down-regulation
CUL9	12647	9247	0.731162	2.25538e-209	Down-regulation
FKRP	9768	8210	0.8405	3.85102e-209	Down-regulation
TNFRSF8	6800	4468	0.657059	4.12038e-209	Down-regulation
SEMA6D	9634	5739	0.595703	4.16969e-209	Down-regulation
PKN2	14162	10689	0.754766	4.23326e-209	Down-regulation
PKNOX2	5832	3687.5	0.632287	5.07411e-209	Down-regulation
ANGPTL4	16125	8960.5	0.55569	6.27202e-209	Down-regulation
CDC42EP4	16091	14718	0.914673	6.41517e-209	Down-regulation
DYNC2H1	11275	6712	0.595299	7.31576e-209	Down-regulation
SCN7A	8988	5010.5	0.557466	7.35097e-209	Down-regulation
ANO8	11434	8340.5	0.729447	7.85638e-209	Down-regulation
MDN1	14450	7150	0.49481	8.64675e-209	Down-regulation
ETS1	16264	14085	0.866023	8.65103e-209	Down-regulation
ANGPTL7	6358	2750.5	0.432605	1.00648e-208	Down-regulation
RHOU	13595	9208	0.677308	1.10743e-208	Down-regulation
PDE10A	8456	5506	0.651135	1.22679e-208	Down-regulation
EXOC6B	12450	9489.5	0.762209	1.45542e-208	Down-regulation
COBLL1	13652	8892.5	0.65137	1.75451e-208	Down-regulation
DOCK1	15482	12420	0.802222	2.00892e-208	Down-regulation
PLCB4	11619	7024.5	0.60457	2.41132e-208	Down-regulation
GLDN	9793	4943	0.504748	2.65971e-208	Down-regulation
PPT2	11662	9380	0.804322	3.21801e-208	Down-regulation
TRDMT1	7445	5680	0.762928	4.29407e-208	Down-regulation
PROX1	7006	4119	0.587925	5.60968e-208	Down-regulation
ELMO1	12425	8778	0.706479	6.00117e-208	Down-regulation
ZNF19	6876	5460.5	0.794139	6.33762e-208	Down-regulation
IL18RAP	5523	3517	0.636792	6.59309e-208	Down-regulation
C1S	16780	16449	0.980274	7.16875e-208	Down-regulation
SOS1	14530	10658	0.733517	8.97798e-208	Down-regulation
MPP6	8985	5938	0.660879	1.00002e-207	Down-regulation
ASPG	4596	2846	0.619234	1.01631e-207	Down-regulation
SEC14L5	4913	3062	0.623244	1.25378e-207	Down-regulation
ZNF441	8193	5972	0.728915	1.30725e-207	Down-regulation
CDRT4	8463	3040.5	0.35927	1.52847e-207	Down-regulation
NEIL1	11918	7706	0.646585	1.75132e-207	Down-regulation
ADAM20	3207	2013	0.627689	1.89271e-207	Down-regulation
IGSF10	10186	5574.5	0.547271	2.16034e-207	Down-regulation
CLK2	14502	12682	0.8745	2.61508e-207	Down-regulation
ECHDC2	15569	12838.5	0.824619	2.90035e-207	Down-regulation
NAA25	12088	8557	0.707892	3.15651e-207	Down-regulation
PDE1B	11152	6633	0.594781	3.23161e-207	Down-regulation
ZNF600	8810	6987	0.793076	3.88018e-207	Down-regulation
PLEKHG3	13950	10895.5	0.781039	4.04647e-207	Down-regulation
BTG1	16501	15555.5	0.9427	4.51868e-207	Down-regulation
NAPB	10020	7232	0.721756	5.02569e-207	Down-regulation
ITPR3	15791	10549	0.668039	5.04266e-207	Down-regulation
DCN	16865	16740	0.992588	5.6652e-207	Down-regulation
LOXL4	9108	5551.5	0.609519	7.77788e-207	Down-regulation
IRAK2	7744	5688	0.734504	8.13234e-207	Down-regulation
ATXN7L2	7165	5816	0.811724	1.01037e-206	Down-regulation
AMMECR1L	12578	10351	0.822945	1.01332e-206	Down-regulation
PPWD1	11344	9820	0.865656	1.07056e-206	Down-regulation
SMC5	13413	9858.5	0.734996	1.3023e-206	Down-regulation
IKZF5	11525	9139.5	0.793015	1.40129e-206	Down-regulation
GALNT8	4948	2646	0.534762	1.42496e-206	Down-regulation
TYW5	7761	6088.5	0.784499	1.49217e-206	Down-regulation
SRGAP2	13845	10653	0.769447	1.66725e-206	Down-regulation
KLHL21	15048	11852	0.787613	1.86702e-206	Down-regulation
ADH1C	9325	4828.5	0.517802	2.15865e-206	Down-regulation
C2orf88	7138	4885	0.684365	2.40447e-206	Down-regulation
DES	9848	4619	0.469029	2.43256e-206	Down-regulation
AHI1	10916	7945.5	0.727877	2.65362e-206	Down-regulation
MBD2	15172	13207.5	0.870518	2.67362e-206	Down-regulation
GIT1	15186	13121	0.864019	2.78371e-206	Down-regulation
ITGA5	16148	14122	0.874536	2.89166e-206	Down-regulation
ZNF667	7589	5194	0.684412	3.0206e-206	Down-regulation
CACNA2D1	9902	6668	0.673399	3.25311e-206	Down-regulation
COG3	12557	10138	0.807358	3.30855e-206	Down-regulation
NFAT5	14647	8190.5	0.559193	3.51667e-206	Down-regulation
FLNC	11557	6897.5	0.596824	4.16967e-206	Down-regulation
NFKBIZ	14551	7870	0.540856	4.30491e-206	Down-regulation
ECE1	16543	15454	0.934172	5.46252e-206	Down-regulation
MAP7D1	16028	15071	0.940292	5.90994e-206	Down-regulation
ITPRIPL1	6753	4849	0.718051	6.34697e-206	Down-regulation
C7	15594	8230	0.527767	8.18419e-206	Down-regulation
DCAF8	16072	14818	0.921976	1.14843e-205	Down-regulation
USP12	12778	10316	0.807325	1.2852e-205	Down-regulation
COL23A1	6064	4389	0.72378	1.3242e-205	Down-regulation
MRAS	14691	10039	0.683344	1.38207e-205	Down-regulation
ZNF532	14829	12308	0.829995	1.51286e-205	Down-regulation
ENPEP	10187	6995	0.686659	1.59878e-205	Down-regulation
DFFB	7352	6130	0.833787	1.97641e-205	Down-regulation
VPS13C	15180	9832	0.647694	2.65759e-205	Down-regulation
ATG12	12765	10559.5	0.827223	2.96793e-205	Down-regulation
F8	13020	8799	0.675806	3.28074e-205	Down-regulation
DIP2C	13204	10076	0.763102	3.54089e-205	Down-regulation
BMP1	15088	11378	0.754109	3.83243e-205	Down-regulation
CELF1	15834	13811	0.872237	4.82424e-205	Down-regulation
NES	15465	11271	0.728807	5.173e-205	Down-regulation
PLCG2	12456	8211	0.6592	5.27798e-205	Down-regulation
C2CD4C	6715	4040	0.601638	6.4717e-205	Down-regulation
NAV1	15372	10251	0.666862	6.82999e-205	Down-regulation
JAK1	16411	15583.5	0.949577	7.39022e-205	Down-regulation
CFD	16748	14910	0.890256	1.18253e-204	Down-regulation
EHBP1	13342	10181.5	0.763116	1.24318e-204	Down-regulation
TMEM170B	8518	5747	0.674689	1.28566e-204	Down-regulation
CBL	13089	8595	0.656658	1.3817e-204	Down-regulation
PPARG	15194	7892.5	0.519448	1.38238e-204	Down-regulation
ANKLE1	4788	3374	0.704678	1.39764e-204	Down-regulation
SYCP2L	4983	3341.5	0.67058	1.48249e-204	Down-regulation
MAML1	14312	11636.5	0.813059	1.78161e-204	Down-regulation
TAS2R5	4959	3619	0.729784	1.98629e-204	Down-regulation
NACC2	12562	9317.5	0.741721	2.02781e-204	Down-regulation
ARIH2	14427	12557	0.870382	2.12967e-204	Down-regulation
GHR	14152	7919	0.559568	2.17813e-204	Down-regulation
AQP7	15586	5567.5	0.357212	2.26307e-204	Down-regulation
ZSWIM6	10838	7990	0.737221	2.44551e-204	Down-regulation
SECISBP2L	14437	10568	0.732008	2.76783e-204	Down-regulation
TNKS1BP1	16454	15367.5	0.933967	2.86741e-204	Down-regulation
HRNR	4092	2409	0.58871	3.39933e-204	Down-regulation
HERC2	14952	10660	0.712948	4.00815e-204	Down-regulation
RELA	15794	15093	0.955616	4.19819e-204	Down-regulation
ACVR2A	9987	7644	0.765395	4.25686e-204	Down-regulation
LRRTM2	4745	3346	0.705163	4.283e-204	Down-regulation
TEC	5894	4910	0.833051	4.32419e-204	Down-regulation
ATP11C	11777	8479	0.719963	6.12634e-204	Down-regulation
SNRNP48	9786	7683.5	0.785152	7.64599e-204	Down-regulation
CXorf57	5813	4152.5	0.714347	7.99165e-204	Down-regulation
CTRB2	3149	1	0.000317561	1.19668e-203	Down-regulation
TMEM110	11893	9678	0.813756	1.58784e-203	Down-regulation
OMG	4094	2730	0.66683	1.6187e-203	Down-regulation
GNE	12165	8385.5	0.689314	2.07395e-203	Down-regulation
TTC7B	10898	8052.5	0.738897	2.68594e-203	Down-regulation
MORC3	12903	10395	0.805627	3.71453e-203	Down-regulation
TNMD	7697	3579.5	0.465051	5.00691e-203	Down-regulation
BRWD3	11284	6893	0.610865	6.62883e-203	Down-regulation
HECTD3	14699	12985.5	0.883427	8.15008e-203	Down-regulation
OR1E1	2123	1	0.000471032	9.11351e-203	Down-regulation
DCLK2	8174	5953	0.728285	9.1599e-203	Down-regulation
BRAF	12721	8413.5	0.661387	9.78602e-203	Down-regulation
RPL27A	16747	16567	0.989252	1.05003e-202	Down-regulation
CA1	2845	1	0.000351494	1.05311e-202	Down-regulation
IGHMBP2	10712	8127	0.758682	1.07348e-202	Down-regulation
TNIP1	16001	15077	0.942254	1.33997e-202	Down-regulation
EFNB1	14952	10538	0.704789	1.34647e-202	Down-regulation
MME	14564	8662.5	0.594789	1.68795e-202	Down-regulation
CACNB1	8486	6079	0.716356	1.71468e-202	Down-regulation
PIK3R1	16481	14440	0.87616	1.80729e-202	Down-regulation
EIF4EBP2	16334	14629	0.895617	1.82404e-202	Down-regulation
NLGN3	5381	4391	0.816019	1.91864e-202	Down-regulation
ACVR1C	9050	3886	0.429392	1.98348e-202	Down-regulation
NRN1	14410	9248	0.641777	2.13364e-202	Down-regulation
SPTBN5	7935	4644.5	0.585318	2.25385e-202	Down-regulation
CSNK2A2	14175	12020	0.847972	2.32083e-202	Down-regulation
EPS15	14977	13059	0.871937	2.46073e-202	Down-regulation
PRX	8301	6319	0.761234	2.72432e-202	Down-regulation
LAMA4	16273	13420.5	0.82471	2.8264e-202	Down-regulation
ATXN2	13611	11840	0.869885	3.10869e-202	Down-regulation
DAB2	15976	14207	0.889271	3.35653e-202	Down-regulation
KLF3	14533	12199	0.8394	3.54566e-202	Down-regulation
GALR1	3665	1	0.000272851	3.81e-202	Down-regulation
IGF2BP2	8688	4969	0.571938	3.82092e-202	Down-regulation
CSPG4	14401	8372	0.581349	4.80673e-202	Down-regulation
TNRC6B	12988	8593	0.661611	6.06283e-202	Down-regulation
ZNF154	7124	5037	0.707047	6.66492e-202	Down-regulation
RNF216	13849	11380	0.82172	6.70541e-202	Down-regulation
CD36	16775	12452	0.742295	6.85683e-202	Down-regulation
NYNRIN	12466	7847	0.629472	6.93365e-202	Down-regulation
MATN2	15151	9052.5	0.597485	7.22969e-202	Down-regulation
AKT2	15927	14704	0.923212	9.08725e-202	Down-regulation
ATP10D	10846	8090	0.745897	1.07508e-201	Down-regulation
UAP1L1	11372	8584	0.754836	1.12353e-201	Down-regulation
ZNF516	12344	8743.5	0.70832	1.30583e-201	Down-regulation
SF3A1	15895	14733	0.926895	1.46758e-201	Down-regulation
IL6R	10942	7561	0.691007	1.89864e-201	Down-regulation
CPSF6	15107	13157.5	0.870954	1.96485e-201	Down-regulation
GDF10	8686	4727	0.544209	2.26095e-201	Down-regulation
APOC3	2351	1	0.000425351	2.30753e-201	Down-regulation
SCAF4	13205	11302.5	0.855926	2.48787e-201	Down-regulation
MAP4K4	16064	14325.5	0.891777	2.52983e-201	Down-regulation
TRHDE	6355	3096	0.487175	2.54562e-201	Down-regulation
ZFP36L1	16783	16477.5	0.981797	2.97525e-201	Down-regulation
INVS	8889	7155.5	0.804984	3.07751e-201	Down-regulation
DYNC1I1	6553	4799	0.732336	3.73374e-201	Down-regulation
FBXW7	11428	9072	0.79384	3.97134e-201	Down-regulation
GABRR2	4038	2730.5	0.676201	3.99205e-201	Down-regulation
NCOA7	14335	9682	0.67541	4.33309e-201	Down-regulation
ITIH3	5808	3958.5	0.68156	4.35062e-201	Down-regulation
FRA10AC1	11652	9698.5	0.832346	4.76679e-201	Down-regulation
RREB1	14587	11478	0.786865	6.80345e-201	Down-regulation
CD59	16720	16040	0.95933	7.46516e-201	Down-regulation
PLXNB1	15970	12571.5	0.787195	7.47077e-201	Down-regulation
REC8	7836	5294	0.6756	8.74388e-201	Down-regulation
CLEC14A	14661	10746	0.732965	9.67315e-201	Down-regulation
ARHGEF25	11874	8666	0.72983	1.09962e-200	Down-regulation
RBM20	6017	3555.5	0.590909	1.18626e-200	Down-regulation
LSS	15137	12434	0.821431	1.37697e-200	Down-regulation
OPHN1	10014	7114	0.710405	1.53653e-200	Down-regulation
GIMAP1	10849	7319.5	0.67467	1.70357e-200	Down-regulation
PAX3	5295	2923	0.55203	1.90864e-200	Down-regulation
CDK13	14084	11219	0.796578	2.05358e-200	Down-regulation
NT5DC3	9761	6163	0.63139	2.17278e-200	Down-regulation
PDZD4	7726	5275.5	0.682824	2.21335e-200	Down-regulation
SOX13	15110	12572.5	0.832065	2.79446e-200	Down-regulation
DEF8	13768	11635	0.845076	2.8757e-200	Down-regulation
MUSTN1	8959	5366	0.598951	3.05948e-200	Down-regulation
PRIMA1	7758	5031	0.648492	3.45332e-200	Down-regulation
PNMA3	4505	2466	0.547392	3.63029e-200	Down-regulation
TNPO2	15266	13474.5	0.882648	3.66892e-200	Down-regulation
TUBGCP5	10203	8175.5	0.801284	4.28338e-200	Down-regulation
PPM1L	10117	6425	0.63507	4.34525e-200	Down-regulation
YLPM1	15073	11947	0.792609	4.44684e-200	Down-regulation
PDE4C	5057	3560	0.703975	4.78921e-200	Down-regulation
TBC1D29	3129	1	0.000319591	5.9127e-200	Down-regulation
SHISA3	5529	3085	0.557967	5.99974e-200	Down-regulation
CAMKK2	14636	12745.5	0.870832	6.65629e-200	Down-regulation
ZNF518A	12297	7825	0.636334	7.16036e-200	Down-regulation
L3MBTL4	7738	5135	0.663608	7.39872e-200	Down-regulation
ZNF540	6439	4853	0.753688	7.795e-200	Down-regulation
FREM1	7522	4750.5	0.631547	8.31976e-200	Down-regulation
ZBTB34	9507	6949	0.730935	9.06156e-200	Down-regulation
PRRG1	9190	6543.5	0.712024	1.10421e-199	Down-regulation
MYZAP	11322	6627	0.585321	1.44462e-199	Down-regulation
SH3PXD2A	15775	12557	0.796006	1.4777e-199	Down-regulation
C18orf25	12147	9402	0.774018	1.5325e-199	Down-regulation
ACTC1	5280	3047.5	0.577178	1.53397e-199	Down-regulation
CYP2U1	9048	7071.5	0.781554	1.62345e-199	Down-regulation
NRP1	16258	14048.5	0.864098	1.70179e-199	Down-regulation
EVI5	9836	7347.5	0.747001	1.71347e-199	Down-regulation
EPM2AIP1	13393	9565	0.714179	2.08297e-199	Down-regulation
CCND2	14175	10298	0.72649	2.18539e-199	Down-regulation
SLC25A42	9717	7702.5	0.792683	2.23004e-199	Down-regulation
UST	9459	6638.5	0.701818	2.6233e-199	Down-regulation
CNTRL	11427	8627	0.754966	3.22838e-199	Down-regulation
BMP5	5722	3039.5	0.531195	3.62072e-199	Down-regulation
NMUR1	5685	3541.5	0.622955	4.48189e-199	Down-regulation
TPP2	13773	11244	0.81638	4.95222e-199	Down-regulation
FABP4	16855	13729.5	0.814565	5.22963e-199	Down-regulation
MYO9A	13328	8712	0.653661	5.56224e-199	Down-regulation
IMPG2	4190	2894.5	0.690811	5.9242e-199	Down-regulation
CPEB1	6625	4970	0.750189	6.35706e-199	Down-regulation
ZNF334	7553	4602.5	0.609361	7.07141e-199	Down-regulation
CDC42BPB	16019	14471	0.903365	7.15613e-199	Down-regulation
TRAF6	9234	7596	0.822612	9.4083e-199	Down-regulation
CRHR2	4833	2925	0.605214	9.91938e-199	Down-regulation
C8orf46	6300	3767.5	0.598016	1.05026e-198	Down-regulation
PRPF39	13312	9391.5	0.705491	1.12453e-198	Down-regulation
ZBTB43	10237	7722	0.754323	1.19988e-198	Down-regulation
ZFP2	6350	5176.5	0.815197	1.28034e-198	Down-regulation
ZNF318	12680	8564.5	0.675434	1.32907e-198	Down-regulation
PDE7B	7184	5362	0.746381	1.37191e-198	Down-regulation
ZNF846	7429	6207.5	0.835577	1.46858e-198	Down-regulation
MEGF8	13909	9773	0.702639	2.30703e-198	Down-regulation
SIK3	14181	10743	0.757563	2.36402e-198	Down-regulation
ORMDL1	13547	11485	0.847789	2.51885e-198	Down-regulation
SLC25A37	14504	10278.5	0.708667	2.66811e-198	Down-regulation
MADCAM1	4316	2932.5	0.679449	3.35052e-198	Down-regulation
GOLGA1	12257	9354	0.763156	3.64449e-198	Down-regulation
FAM118A	10477	8325	0.794598	4.19321e-198	Down-regulation
FAM126B	10818	7119	0.65807	4.49253e-198	Down-regulation
SLC2A3	15824	9941.5	0.628255	4.96889e-198	Down-regulation
L3MBTL3	8711	7141	0.819768	5.45939e-198	Down-regulation
EXOG	7260	6042.5	0.8323	5.51925e-198	Down-regulation
MAP3K5	11999	8623	0.718643	5.94724e-198	Down-regulation
GNB3	5584	3981	0.71293	6.02757e-198	Down-regulation
LRRC71	3758	2242	0.596594	6.36889e-198	Down-regulation
XKR4	4154	2078	0.500241	6.40592e-198	Down-regulation
PNLIPRP3	3652	1	0.000273823	6.67526e-198	Down-regulation
CACNA1C	9745	6433	0.660133	6.86729e-198	Down-regulation
ATXN2L	15963	14945	0.936228	7.24246e-198	Down-regulation
RNF207	8957	6178	0.68974	7.7425e-198	Down-regulation
SEMA3A	7031	4813	0.68454	1.14146e-197	Down-regulation
PRKD3	13326	10014.5	0.751501	1.56648e-197	Down-regulation
ZNF292	13613	9373	0.688533	1.64913e-197	Down-regulation
MCC	13096	8758.5	0.668792	1.84721e-197	Down-regulation
SATB1	12130	8174.5	0.673908	2.01925e-197	Down-regulation
INTS1	15673	13395.5	0.854686	2.05656e-197	Down-regulation
ATP8B2	14152	11119	0.785684	2.22462e-197	Down-regulation
TSHZ3	10555	7972	0.755282	2.38095e-197	Down-regulation
ATG4B	13862	12260	0.884432	2.70233e-197	Down-regulation
RBBP6	14881	12241	0.822593	2.91633e-197	Down-regulation
DDX42	16041	14943	0.93155	3.29593e-197	Down-regulation
PNPLA2	16658	15908	0.954977	3.50787e-197	Down-regulation
NXF5	2791	1	0.000358295	3.55737e-197	Down-regulation
GIMAP5	13521	9044.5	0.668922	5.2343e-197	Down-regulation
ROCK1	15109	12768	0.845059	5.55553e-197	Down-regulation
LEAP2	5508	4205	0.763435	5.79647e-197	Down-regulation
TAS2R4	4534	3091.5	0.681848	6.95674e-197	Down-regulation
MSL1	15920	14142	0.888317	7.30795e-197	Down-regulation
R3HDM2	14666	12803	0.872971	9.34718e-197	Down-regulation
STK36	12007	8837	0.735987	1.01234e-196	Down-regulation
PTPN5	5230	3096	0.591969	1.40689e-196	Down-regulation
KIF19	5758	3822	0.663772	1.52738e-196	Down-regulation
ASPRV1	5824	4810.5	0.825979	1.55478e-196	Down-regulation
MYO9B	15521	13976.5	0.90049	1.61896e-196	Down-regulation
HECTD2	10358	7611.5	0.734843	1.83125e-196	Down-regulation
RAB40A	4607	3521.5	0.76438	1.84585e-196	Down-regulation
PLD1	10605	7438	0.701367	1.88313e-196	Down-regulation
PTGIS	15009	9178.5	0.611533	1.88754e-196	Down-regulation
PLIN4	16778	9167	0.54637	1.98123e-196	Down-regulation
DLG2	5949	4393	0.738443	2.04196e-196	Down-regulation
FAM153B	4009	2414.5	0.60227	2.04674e-196	Down-regulation
MYO7A	8541	5621	0.65812	2.4898e-196	Down-regulation
ZNF780B	9166	5989	0.653393	2.58733e-196	Down-regulation
TRIM38	12908	9324.5	0.722381	3.47126e-196	Down-regulation
U2SURP	15418	12974	0.841484	3.65541e-196	Down-regulation
ATP4A	2700	1	0.00037037	4.36451e-196	Down-regulation
ACE2	6050	2887	0.47719	4.39731e-196	Down-regulation
CAMK2G	13111	10719	0.817558	5.33375e-196	Down-regulation
YAP1	15802	14053.5	0.889349	5.43495e-196	Down-regulation
PRKRIP1	11930	10067	0.843839	6.3028e-196	Down-regulation
ZNF280C	6714	5432	0.809056	7.16626e-196	Down-regulation
SOCS2	14553	8682.5	0.596612	7.36015e-196	Down-regulation
DNAJB8	1491	1	0.000670691	7.49913e-196	Down-regulation
DEFB124	4210	1	0.00023753	7.5903e-196	Down-regulation
TBC1D9B	16214	15018	0.926237	8.22724e-196	Down-regulation
PPP1R13B	12582	10046	0.798442	9.48988e-196	Down-regulation
HAPLN2	4678	2866	0.612655	9.59451e-196	Down-regulation
REM1	7090	5089	0.717772	1.01952e-195	Down-regulation
NAV3	8540	5452.5	0.638466	1.02518e-195	Down-regulation
NOM1	10460	8283.5	0.791922	1.09389e-195	Down-regulation
C7orf31	6602	5507	0.834141	1.18595e-195	Down-regulation
NCOR2	16369	15599	0.95296	1.33242e-195	Down-regulation
EPHB6	9928	6161	0.620568	1.35663e-195	Down-regulation
SVIL	15648	13161	0.841066	1.4305e-195	Down-regulation
ANGEL1	11754	9331	0.793857	1.77305e-195	Down-regulation
ZNF507	11224	8059.5	0.71806	1.8115e-195	Down-regulation
ELANE	5251	3128.5	0.595791	2.25356e-195	Down-regulation
ZNF383	8230	6937	0.842892	2.63409e-195	Down-regulation
WWTR1	15631	13374	0.855607	2.97187e-195	Down-regulation
WASF2	16291	15412.5	0.946075	3.04971e-195	Down-regulation
PTPRQ	4838	2282.5	0.471786	3.22348e-195	Down-regulation
AHDC1	14130	11018	0.779759	4.26399e-195	Down-regulation
CARD6	9591	6682.5	0.696747	4.41418e-195	Down-regulation
KIAA2026	12698	9939	0.782722	4.49979e-195	Down-regulation
CLCN5	8290	5732	0.691435	5.0802e-195	Down-regulation
MAPK1IP1L	14736	12329.5	0.836692	5.3638e-195	Down-regulation
EWSR1	16277	15817	0.971739	5.51445e-195	Down-regulation
ATP6V0A2	10689	8209.5	0.768033	5.74103e-195	Down-regulation
MEIS2	10224	7291.5	0.713175	6.30403e-195	Down-regulation
ZNF432	9065	6854	0.756095	7.74324e-195	Down-regulation
CACNA1A	6066	4628	0.762941	8.76899e-195	Down-regulation
C3orf62	8298	6062	0.730537	1.45648e-194	Down-regulation
PODXL	15992	13528	0.845923	1.46526e-194	Down-regulation
SBF2	13381	10081.5	0.753419	1.62641e-194	Down-regulation
TIA1	15215	12711.5	0.835458	1.67605e-194	Down-regulation
MALT1	11547	8303.5	0.719105	1.68368e-194	Down-regulation
DCLK1	14613	8650	0.591939	1.78406e-194	Down-regulation
SCN4B	10819	6583	0.608467	1.86206e-194	Down-regulation
GUCY1A2	9806	5764	0.587803	1.94081e-194	Down-regulation
TTLL7	8390	5577	0.66472	2.23623e-194	Down-regulation
TRIB2	14935	12120.5	0.81155	2.95105e-194	Down-regulation
PKDCC	13240	7441.5	0.562047	3.29777e-194	Down-regulation
TK2	13124	10852	0.826882	3.3767e-194	Down-regulation
SDK1	9298	6079	0.653797	3.51954e-194	Down-regulation
IL4R	14785	12057	0.815489	3.66679e-194	Down-regulation
PIK3C2B	13310	9572.5	0.719196	4.23401e-194	Down-regulation
LIPE	16452	8806	0.535254	4.25343e-194	Down-regulation
RGL3	11051	6974.5	0.631119	5.09567e-194	Down-regulation
MID1	10731	6550	0.610381	5.89958e-194	Down-regulation
CPAMD8	11236	6217	0.553311	6.76237e-194	Down-regulation
CCDC38	3009	1	0.000332336	8.69961e-194	Down-regulation
PLD2	13620	10939	0.803157	9.18807e-194	Down-regulation
HOXA4	6976	5167.5	0.740754	9.33096e-194	Down-regulation
SSH2	12457	8407	0.674882	1.17505e-193	Down-regulation
UBQLNL	4329	3052	0.705013	1.82938e-193	Down-regulation
XPNPEP2	6631	4239	0.63927	2.02547e-193	Down-regulation
TECPR2	11730	8688.5	0.740708	2.21501e-193	Down-regulation
KRT77	3509	1	0.000284981	2.2305e-193	Down-regulation
SS18L1	10962	8181.5	0.746351	4.14714e-193	Down-regulation
ZNF76	13053	11158	0.854823	4.19442e-193	Down-regulation
KCNJ2	7933	5680	0.715996	4.55545e-193	Down-regulation
WDR17	6013	3802.5	0.63238	5.48779e-193	Down-regulation
TRHR	1628	1	0.000614251	5.5405e-193	Down-regulation
OR8S1	1806	1	0.00055371	5.66212e-193	Down-regulation
AXL	15201	13068	0.85968	8.70911e-193	Down-regulation
DNAJB14	12665	10074	0.79542	9.34751e-193	Down-regulation
SMARCD1	14137	12787	0.904506	1.02621e-192	Down-regulation
ERVFRD-1	3767	2285.5	0.606716	1.04421e-192	Down-regulation
GGT5	15675	13514.5	0.862169	1.08371e-192	Down-regulation
MEF2A	14569	11974	0.821882	1.1495e-192	Down-regulation
HNRNPA1	16777	16674	0.993861	1.18829e-192	Down-regulation
C5	8004	5863.5	0.732571	1.29093e-192	Down-regulation
PRTG	6320	4444.5	0.703244	1.6445e-192	Down-regulation
SLC25A18	7678	4240	0.552227	1.69901e-192	Down-regulation
DGCR14	9425	7414	0.786631	1.70905e-192	Down-regulation
[truncated: 12,848 more rows]
