# Supplementary material for: Uncovering Oncogenic Mechanisms of Tumor Suppressor Genes in Breast Cancer Multi-Omics Data
Source: Int J Mol Sci. 2022 Aug 25;23(17):9624. doi: 10.3390/ijms23179624 (PMC9455665; doi:10.3390/ijms23179624)
Supplement: Supplementary file 1 [file ijms-23-09624-s001.zip › ijms-1824056-Supplementary Table S3.xlsx]

## Sheet: regen.re
#TSG: tumor suppressor gene
Gene Name	non-TSG	TSG	OR	p-value
SHBG	6323/487	402/106	3.42	3.3e-21
CCDC13	6371/439	413/95	3.34	8.451e-19
MPP4	6011/799	377/131	2.61	7.37744e-17
WDR45	5781/1029	356/152	2.4	4.77914e-16
PPP1R3G	5646/1164	347/161	2.25	1.03485e-14
AURKC	6054/756	388/120	2.48	1.94913e-14
RPL21	6284/526	414/94	2.71	5.94932e-14
AANAT	6358/452	424/84	2.79	2.6006e-13
RPS27	5972/838	383/125	2.33	2.87205e-13
RXFP4	6418/392	432/76	2.88	6.72199e-13
AKNAD1	6213/597	409/99	2.52	6.78967e-13
TRIM7	6087/723	396/112	2.38	8.20061e-13
UQCRB	5362/1448	328/180	2.03	1.3638e-12
WNT16	6144/666	403/105	2.4	1.97722e-12
SDCBP2	6451/359	438/70	2.87	4.94496e-12
TSPAN4	6199/611	410/98	2.42	5.34919e-12
RPL13A	6164/646	407/101	2.37	9.14187e-12
NAGLU	6056/754	397/111	2.24	2.01502e-11
GDAP1L1	6044/766	396/112	2.23	2.34089e-11
RPL27A	5910/900	384/124	2.12	5.32223e-11
RPL10	5958/852	389/119	2.14	5.94634e-11
LRRC69	5929/881	386/122	2.13	5.97387e-11
WDR13	6150/660	408/100	2.28	6.10691e-11
PDE6A	6573/237	456/52	3.16	9.42488e-11
SLC17A9	6065/745	400/108	2.2	9.47424e-11
RPL32	6277/533	422/86	2.4	1.08323e-10
RBFOX3	6294/516	424/84	2.42	1.25407e-10
CHKB	6506/304	448/60	2.87	1.28914e-10
RNF175	5616/1194	358/150	1.97	1.41613e-10
SMARCD3	6319/491	427/81	2.45	1.45561e-10
U2AF1L4	6215/595	416/92	2.31	1.64199e-10
HOXB4	5974/836	392/116	2.11	1.86951e-10
FAHD2A	5683/1127	367/141	1.94	8.67447e-10
ITGB1BP2	5759/1051	374/134	1.96	8.80937e-10
FCGRT	6093/717	406/102	2.13	9.45579e-10
HAL	6317/493	429/79	2.36	9.56038e-10
TAGLN	6234/576	421/87	2.24	1.63376e-09
TRMU	5470/1340	349/159	1.86	1.66529e-09
CRYBA1	6626/184	466/42	3.24	2.45659e-09
CENPV	6071/739	406/102	2.06	4.19695e-09
RPL13	5962/848	396/112	1.99	5.83691e-09
FNDC7	6045/765	404/104	2.03	5.97382e-09
WNT2B	6460/350	447/61	2.52	6.4975e-09
PLTP	6261/549	426/82	2.19	8.38087e-09
TPM2	5596/1214	363/145	1.84	8.53178e-09
ZNF846	6492/318	451/57	2.58	8.88877e-09
SHC2	6109/701	411/97	2.06	9.92715e-09
CLDND2	6567/243	460/48	2.82	1.03756e-08
RAB40A	6567/243	460/48	2.82	1.03756e-08
SIRT2	6014/796	402/106	1.99	1.1359e-08
RNH1	6117/693	412/96	2.06	1.14675e-08
ZBTB16	6531/279	456/52	2.67	1.26904e-08
MYOZ2	6357/453	437/71	2.28	1.74969e-08
CORO6	6421/389	444/64	2.38	1.92599e-08
CAPNS2	5747/1063	378/130	1.86	1.93164e-08
SRSF12	5876/934	390/118	1.9	2.12252e-08
AKR1E2	5064/1746	319/189	1.72	2.23803e-08
ULK4	5875/935	390/118	1.9	2.24447e-08
PIGL	6500/310	453/55	2.54	2.26669e-08
DDN	6670/140	474/34	3.42	2.36408e-08
RPL7A	6285/525	430/78	2.17	2.545e-08
NAALADL1	6196/614	421/87	2.08	2.55327e-08
KHDRBS3	6063/747	408/100	1.99	2.60666e-08
YPEL4	6000/810	402/106	1.95	2.64951e-08
SLC6A3	6480/330	451/57	2.48	2.8328e-08
RPLP0	6283/527	430/78	2.16	2.94863e-08
SLC2A11	6443/367	447/61	2.39	3.09652e-08
CD81	6513/297	455/53	2.56	3.2963e-08
SLC10A1	6252/558	427/81	2.12	3.29919e-08
HSPA12B	6547/263	459/49	2.66	3.70772e-08
TMPRSS9	6078/732	410/98	1.98	3.71838e-08
UBXN6	6119/691	414/94	2.01	3.78212e-08
SLC39A13	5832/978	387/121	1.86	3.98168e-08
GNAL	6620/190	468/40	2.98	4.21003e-08
LRRC70	6528/282	457/51	2.58	4.47171e-08
MYL5	5978/832	401/107	1.92	5.16281e-08
ME3	6418/392	445/63	2.32	5.47068e-08
FKBP8	5590/1220	366/142	1.78	6.11014e-08
GATA1	6281/529	431/77	2.13	6.34564e-08
TAZ	5897/913	394/114	1.87	7.20293e-08
RFX8	6358/452	439/69	2.21	7.22864e-08
ADRA2C	6512/298	456/52	2.49	9.08508e-08
ST3GAL6	6063/747	410/98	1.94	9.21159e-08
NIPAL4	6621/189	469/39	2.91	9.9304e-08
VENTX	6511/299	456/52	2.48	9.98881e-08
NECAB1	6353/457	439/69	2.18	1.05822e-07
ACADVL	6570/240	463/45	2.66	1.17771e-07
TNXB	6472/338	452/56	2.37	1.32445e-07
ATF4	6210/600	425/83	2.02	1.46947e-07
ROM1	6566/244	463/45	2.61	1.78896e-07
SHROOM1	6051/759	410/98	1.91	1.85362e-07
CCDC84	6440/370	449/59	2.29	1.92567e-07
FAM65C	6581/229	465/43	2.66	2.2049e-07
TMEM89	6669/141	476/32	3.18	2.34273e-07
C16orf86	6223/587	427/81	2.01	2.34903e-07
PXDC1	6182/628	423/85	1.98	2.38749e-07
DEF8	5839/971	391/117	1.8	2.69613e-07
RS1	5948/862	401/107	1.84	2.70809e-07
WTIP	6065/745	412/96	1.9	2.78204e-07
C10orf10	6570/240	464/44	2.6	2.85689e-07
BATF3	6517/293	458/50	2.43	2.99157e-07
NDN	6425/385	448/60	2.23	3.03906e-07
NPDC1	5902/908	397/111	1.82	3.10055e-07
COL20A1	6415/395	447/61	2.22	3.17618e-07
CYP46A1	6308/502	436/72	2.07	3.29406e-07
GPR12	5865/945	394/114	1.8	3.83246e-07
DHRS3	6557/253	463/45	2.52	4.41624e-07
ECHDC2	6410/400	447/61	2.19	4.67378e-07
ABCD4	6521/289	459/49	2.41	4.69536e-07
NR1H2	6013/797	408/100	1.85	4.70348e-07
PAGE2B	5749/1061	384/124	1.75	4.89345e-07
GSTT2B	6484/326	455/53	2.32	5.00462e-07
SNX21	6409/401	447/61	2.18	5.04407e-07
MYH4	5679/1131	378/130	1.73	5.4744e-07
CNRIP1	6388/422	445/63	2.14	5.7799e-07
GAGE10	6358/452	442/66	2.1	6.16204e-07
HABP4	6406/404	447/61	2.16	6.32776e-07
MRPS25	5571/1239	369/139	1.69	6.93568e-07
TNFRSF6B	6652/158	475/33	2.92	7.8102e-07
TWIST1	6515/295	459/49	2.36	8.01891e-07
TMPRSS11D	6056/754	413/95	1.85	8.27469e-07
RAB3IL1	5904/906	399/109	1.78	8.48156e-07
TPTE2	6033/777	411/97	1.83	9.02483e-07
UPB1	6170/640	424/84	1.91	9.19251e-07
ARMC12	6448/362	452/56	2.21	9.66065e-07
METTL22	5835/975	393/115	1.75	9.69463e-07
CDKN1C	6650/160	475/33	2.89	9.9714e-07
TDRD10	6574/236	466/42	2.51	1.07571e-06
CYP11A1	6217/593	429/79	1.93	1.21709e-06
CEBPB	6358/452	443/65	2.06	1.22276e-06
ZDHHC1	6318/492	439/69	2.02	1.25179e-06
DDA1	5929/881	402/106	1.77	1.25466e-06
LPAR6	6563/247	465/43	2.46	1.33462e-06
PDE6C	6589/221	468/40	2.55	1.35199e-06
PRCD	6405/405	448/60	2.12	1.38567e-06
ASGR1	6057/753	414/94	1.83	1.39146e-06
SAT1	6424/386	450/58	2.14	1.41167e-06
CDHR5	6245/565	432/76	1.94	1.44132e-06
MMAB	6193/617	427/81	1.9	1.48166e-06
PLA2G5	6461/349	454/54	2.2	1.5261e-06
TCEA2	5891/919	399/109	1.75	1.60015e-06
NADSYN1	5654/1156	378/130	1.68	1.66215e-06
CENPT	6242/568	432/76	1.93	1.72948e-06
NPFF	6612/198	471/37	2.62	1.76553e-06
TGFB1I1	6095/715	418/90	1.83	1.78899e-06
PKD1L3	6586/224	468/40	2.51	1.82012e-06
ADAM32	6362/448	444/64	2.05	1.82542e-06
HEPHL1	5570/1240	371/137	1.66	1.93006e-06
FAM153A	6559/251	465/43	2.42	1.93738e-06
AGPAT4	5323/1487	350/158	1.62	2.00143e-06
VTN	5752/1058	387/121	1.7	2.00657e-06
MAPK11	6619/191	472/36	2.64	2.05413e-06
ABTB1	6409/401	449/59	2.1	2.08663e-06
TBPL2	6635/175	474/34	2.72	2.2116e-06
ARMS2	6456/354	454/54	2.17	2.24382e-06
OR5K2	6618/192	472/36	2.63	2.28368e-06
LRRN4CL	6618/192	472/36	2.63	2.28368e-06
CEP112	6608/202	471/37	2.57	2.67048e-06
CCNB1IP1	6234/576	432/76	1.9	2.78566e-06
TRMT1	5945/865	405/103	1.75	2.86755e-06
OPTC	6518/292	461/47	2.27	2.9533e-06
ADM	6563/247	466/42	2.39	3.03209e-06
RPL4	6384/426	447/61	2.04	3.05553e-06
SYNDIG1L	6442/368	453/55	2.12	3.13058e-06
KCNK7	6232/578	432/76	1.9	3.13163e-06
CCDC88B	5921/889	403/105	1.73	3.14802e-06
NARF	5238/1572	344/164	1.59	3.31722e-06
VWCE	6544/266	464/44	2.33	3.32243e-06
USHBP1	6663/147	478/30	2.84	3.76082e-06
TMEM91	6166/644	426/82	1.84	3.77597e-06
GRM7	6638/172	475/33	2.68	3.96219e-06
RGN	6409/401	450/58	2.06	4.1438e-06
CYGB	6678/132	480/28	2.95	4.19827e-06
ATOH8	6662/148	478/30	2.82	4.23474e-06
C7orf71	6629/181	474/34	2.63	4.23937e-06
GLYCTK	6708/102	484/24	3.26	4.53917e-06
SLC22A1	5607/1203	376/132	1.64	4.54272e-06
PXT1	6378/432	447/61	2.01	4.57536e-06
STEAP4	6576/234	468/40	2.4	4.69677e-06
MIIP	5834/976	396/112	1.69	4.75777e-06
MECR	6397/413	449/59	2.03	4.8145e-06
CACNB2	6357/453	445/63	1.99	4.91252e-06
MXRA8	5799/1011	393/115	1.68	5.01806e-06
ZNF502	6396/414	449/59	2.03	5.15144e-06
IZUMO1	6652/158	477/31	2.74	5.24852e-06
PLEKHF1	5741/1069	388/120	1.66	5.30563e-06
PRG2	6149/661	425/83	1.82	5.34007e-06
KRT39	6434/376	453/55	2.08	5.57175e-06
CCDC81	6190/620	429/79	1.84	5.72733e-06
CFTR	6304/506	440/68	1.92	5.74163e-06
CRELD1	6262/548	436/72	1.89	6.06734e-06
FBXL8	6125/685	423/85	1.8	6.14995e-06
PRAP1	5850/960	398/110	1.68	6.33708e-06
SAA2	6698/112	483/25	3.09	6.41263e-06
