# Supplementary material for: Uncovering Oncogenic Mechanisms of Tumor Suppressor Genes in Breast Cancer Multi-Omics Data
Source: Int J Mol Sci. 2022 Aug 25;23(17):9624. doi: 10.3390/ijms23179624 (PMC9455665; doi:10.3390/ijms23179624)
Supplement: Supplementary file 1 [file ijms-23-09624-s001.zip › ijms-1824056-Supplementary Table S4.xlsx]

## Sheet: performance
# AUC(area under curve), PA(prediction accuracy), Sen(sensitivity)
# logistic : logistic regression, nb: naïve bayes, lda: linear discriminant analysis, RF: random forest, SVM: support vector machine, adaboost: adaptive boosting
	with data of Tong et tal.			with current analysis data
	AUC	PA	Sen	AUC	PA	Sen
logistic	0.58	0.94	0.04	0.58	0.94	0.03
nb	0.51	0.93	0.04	0.58	0.94	0.04
lda	0.57	0.94	0.04	0.58	0.94	0.03
slda	0.49	0.98	0	0.49	0.98	0
penlog	0.53	0.98	0	0.53	0.98	0
RF	0.53	0.94	0.06	0.53	0.94	0.06
SVM	0.49	0.94	0.04	0.49	0.94	0.04
adaboost	0.51	0.94	0.04	0.57	0.93	0.03
mean	0.52625	0.94875	0.0325	0.54375	0.94875	0.02875
standard deviation	0.0337797	0.0195941	0.0212132	0.0392565	0.0195941	0.0203101
