# Supplementary material for: Uncovering Oncogenic Mechanisms of Tumor Suppressor Genes in Breast Cancer Multi-Omics Data
Source: Int J Mol Sci. 2022 Aug 25;23(17):9624. doi: 10.3390/ijms23179624 (PMC9455665; doi:10.3390/ijms23179624)
Supplement: Supplementary file 1 [file ijms-23-09624-s001.zip › ijms-1824056-Supplementary Table S5.xlsx]

## Sheet: Supplementary_Table_6
Gene	GO_BP	p-value
CSMD1	GOBP_MRNA_PROCESSING	8.96e-36
GATA1	GOBP_MRNA_METABOLIC_PROCESS	6.38e-34
CSMD1	GOBP_MRNA_METABOLIC_PROCESS	1.07e-33
GATA1	GOBP_MRNA_PROCESSING	6.33e-32
BNC2	GOBP_MRNA_METABOLIC_PROCESS	1.45e-31
BNC2	GOBP_MRNA_PROCESSING	2.04e-30
BNC2	GOBP_RNA_PROCESSING	6.5e-29
GATA1	GOBP_RNA_PROCESSING	2.4e-28
BNC2	GOBP_RNA_SPLICING	9.3e-28
PTPRD	GOBP_MRNA_METABOLIC_PROCESS	1.96e-27
CSMD1	GOBP_RNA_PROCESSING	6.19e-27
PTPRD	GOBP_MRNA_PROCESSING	2.91e-26
CSMD1	GOBP_RNA_SPLICING	3.32e-25
PTK2	GOBP_CIRCULATORY_SYSTEM_DEVELOPMENT	3.96e-25
ATP6V1C1	GOBP_BIOLOGICAL_ADHESION	7.79e-25
RUNX1T1	GOBP_MRNA_PROCESSING	1.02e-24
FLNC	GOBP_MRNA_METABOLIC_PROCESS	2.49e-24
PTK2	GOBP_VASCULATURE_DEVELOPMENT	2.89e-23
PTPRD	GOBP_RNA_SPLICING	3.07e-23
PTK2	GOBP_BIOLOGICAL_ADHESION	1.87e-22
RUNX1T1	GOBP_RNA_PROCESSING	2.51e-22
RUNX1T1	GOBP_MRNA_METABOLIC_PROCESS	4.06e-22
PTK2	GOBP_BLOOD_VESSEL_MORPHOGENESIS	6.85e-22
FLNC	GOBP_MRNA_PROCESSING	9.67e-22
PTK2	GOBP_REGULATION_OF_CELLULAR_COMPONENT_MOVEMENT	3.85e-21
GATA1	GOBP_RNA_SPLICING	4.92e-21
PTPRD	GOBP_RNA_PROCESSING	9.8e-21
BNC2	GOBP_RNA_SPLICING_VIA_TRANSESTERIFICATION_REACTIONS	2.16e-20
XPOT	GOBP_CIRCULATORY_SYSTEM_DEVELOPMENT	4.93e-20
XPOT	GOBP_VASCULATURE_DEVELOPMENT	5.19e-20
PDGFRB	GOBP_MRNA_METABOLIC_PROCESS	5.88e-20
GATA1	GOBP_RNA_SPLICING_VIA_TRANSESTERIFICATION_REACTIONS	6.27e-20
TSHZ3	GOBP_RNA_PROCESSING	7.38e-20
RUNX1T1	GOBP_RNA_SPLICING	1.88e-19
FLNC	GOBP_RNA_PROCESSING	1.99e-19
AXL	GOBP_MRNA_METABOLIC_PROCESS	3.47e-19
FLRT2	GOBP_MRNA_PROCESSING	5.99e-19
PTK2	GOBP_TUBE_MORPHOGENESIS	6.73e-19
DDX39B	GOBP_CELL_MIGRATION	6.8e-19
PTK2	GOBP_CELL_MIGRATION	1.03e-18
AXL	GOBP_RNA_PROCESSING	1.6e-18
CCND2	GOBP_MRNA_PROCESSING	1.79e-18
XPOT	GOBP_BLOOD_VESSEL_MORPHOGENESIS	2.27e-18
PTK2	GOBP_ANATOMICAL_STRUCTURE_FORMATION_INVOLVED_IN_MORPHOGENESIS	2.85e-18
KLF9	GOBP_RNA_PROCESSING	2.99e-18
FLNC	GOBP_RNA_SPLICING	3.55e-18
KLF9	GOBP_MRNA_METABOLIC_PROCESS	4.54e-18
PDGFRB	GOBP_RNA_PROCESSING	5.61e-18
XPOT	GOBP_TUBE_DEVELOPMENT	5.94e-18
FLRT2	GOBP_MRNA_METABOLIC_PROCESS	9.67e-18
TSHZ3	GOBP_MRNA_METABOLIC_PROCESS	1.43e-17
FXR1	GOBP_VASCULATURE_DEVELOPMENT	1.99e-17
CCND2	GOBP_MRNA_METABOLIC_PROCESS	2.18e-17
XPOT	GOBP_TUBE_MORPHOGENESIS	2.28e-17
CCND2	GOBP_RNA_PROCESSING	2.59e-17
FXR1	GOBP_CIRCULATORY_SYSTEM_DEVELOPMENT	3.23e-17
FLRT2	GOBP_RNA_PROCESSING	3.87e-17
NR3C1	GOBP_MRNA_METABOLIC_PROCESS	4.24e-17
CSMD1	GOBP_RNA_SPLICING_VIA_TRANSESTERIFICATION_REACTIONS	4.97e-17
PTK2	GOBP_TUBE_DEVELOPMENT	5.56e-17
TRA2B	GOBP_BIOLOGICAL_ADHESION	6.19e-17
PTPRD	GOBP_RNA_SPLICING_VIA_TRANSESTERIFICATION_REACTIONS	8.99e-17
HSP90AB1	GOBP_CIRCULATORY_SYSTEM_DEVELOPMENT	9.51e-17
ATP6V1C1	GOBP_ACTIN_FILAMENT_BASED_PROCESS	1.08e-16
FXR1	GOBP_BLOOD_VESSEL_MORPHOGENESIS	1.46e-16
FXR1	GOBP_BIOLOGICAL_ADHESION	1.5e-16
TSHZ3	GOBP_MRNA_PROCESSING	1.86e-16
AXL	GOBP_ESTABLISHMENT_OF_RNA_LOCALIZATION	2.21e-16
FLRT2	GOBP_RNA_SPLICING	2.67e-16
PTK2	GOBP_LOCOMOTION	2.83e-16
RORA	GOBP_RNA_PROCESSING	3.31e-16
PDGFRB	GOBP_MRNA_PROCESSING	4.06e-16
PDGFRA	GOBP_MRNA_METABOLIC_PROCESS	6.83e-16
ATP6V1C1	GOBP_REGULATION_OF_CELLULAR_COMPONENT_MOVEMENT	9.94e-16
HSP90AB1	GOBP_REGULATION_OF_CELLULAR_COMPONENT_MOVEMENT	1.11e-15
TSHZ3	GOBP_RNA_SPLICING	1.88e-15
NR3C1	GOBP_MRNA_PROCESSING	3.04e-15
ATP6V1C1	GOBP_CIRCULATORY_SYSTEM_DEVELOPMENT	4.46e-15
ID3	GOBP_MODIFICATION_DEPENDENT_MACROMOLECULE_CATABOLIC_PROCESS	4.82e-15
DDX21	GOBP_VASCULATURE_DEVELOPMENT	5.01e-15
IFFO1	GOBP_MODIFICATION_DEPENDENT_MACROMOLECULE_CATABOLIC_PROCESS	5.29e-15
AXL	GOBP_MRNA_PROCESSING	5.88e-15
HSP90AB1	GOBP_VASCULATURE_DEVELOPMENT	5.97e-15
PTK2	GOBP_ENZYME_LINKED_RECEPTOR_PROTEIN_SIGNALING_PATHWAY	6.68e-15
PDGFRA	GOBP_RNA_PROCESSING	6.94e-15
PDGFRA	GOBP_MRNA_PROCESSING	7.08e-15
GATA1	GOBP_NUCLEAR_TRANSPORT	8.09e-15
IGF2BP2	GOBP_INTRACELLULAR_TRANSPORT	9.32e-15
PTK2	GOBP_CIRCULATORY_SYSTEM_PROCESS	1.05e-14
GSPT1	GOBP_VASCULATURE_DEVELOPMENT	1.15e-14
PTK2	GOBP_NEGATIVE_REGULATION_OF_LOCOMOTION	1.23e-14
GATA1	GOBP_CHROMOSOME_ORGANIZATION	1.25e-14
PDGFRB	GOBP_ESTABLISHMENT_OF_RNA_LOCALIZATION	1.26e-14
NUP85	GOBP_CELL_MIGRATION	1.4e-14
AXL	GOBP_RNA_LOCALIZATION	1.59e-14
RBM17	GOBP_CELL_MIGRATION	1.59e-14
FLRT2	GOBP_DNA_METABOLIC_PROCESS	1.64e-14
GSPT1	GOBP_CIRCULATORY_SYSTEM_DEVELOPMENT	1.75e-14
NUP85	GOBP_CELL_MORPHOGENESIS	1.86e-14
DNAJC13	GOBP_CYTOPLASMIC_TRANSLATION	1.93e-14
HSP90AB1	GOBP_BIOLOGICAL_ADHESION	2.44e-14
EWSR1	GOBP_BIOLOGICAL_ADHESION	2.48e-14
DDX39B	GOBP_LOCOMOTION	2.48e-14
DDX39B	GOBP_REGULATION_OF_CELLULAR_COMPONENT_MOVEMENT	2.51e-14
XPOT	GOBP_ENZYME_LINKED_RECEPTOR_PROTEIN_SIGNALING_PATHWAY	2.84e-14
RPL10	GOBP_PROTEIN_MODIFICATION_BY_SMALL_PROTEIN_CONJUGATION_OR_REMOVAL	2.84e-14
PDGFRB	GOBP_RNA_SPLICING	2.9e-14
RBM17	GOBP_CIRCULATORY_SYSTEM_DEVELOPMENT	2.98e-14
CCND2	GOBP_RNA_SPLICING	2.98e-14
ATP6V1C1	GOBP_VASCULATURE_DEVELOPMENT	3.02e-14
ACTB	GOBP_PROTEIN_MODIFICATION_BY_SMALL_PROTEIN_CONJUGATION_OR_REMOVAL	3.36e-14
FXR1	GOBP_TUBE_MORPHOGENESIS	4.04e-14
RUNX1T1	GOBP_RNA_SPLICING_VIA_TRANSESTERIFICATION_REACTIONS	4.21e-14
IFFO1	GOBP_PROTEIN_MODIFICATION_BY_SMALL_PROTEIN_CONJUGATION_OR_REMOVAL	4.9e-14
NR3C1	GOBP_RNA_PROCESSING	5.24e-14
PTK2	GOBP_REGULATION_OF_ANATOMICAL_STRUCTURE_MORPHOGENESIS	5.35e-14
XPOT	GOBP_CELL_MIGRATION	5.46e-14
FXR1	GOBP_TUBE_DEVELOPMENT	5.74e-14
NUP85	GOBP_CIRCULATORY_SYSTEM_DEVELOPMENT	5.95e-14
HSP90AB1	GOBP_CELL_MIGRATION	6.99e-14
PTPRD	GOBP_REGULATION_OF_RNA_SPLICING	7.29e-14
GATA1	GOBP_REGULATION_OF_MRNA_METABOLIC_PROCESS	8.12e-14
ATP6V1C1	GOBP_BLOOD_VESSEL_MORPHOGENESIS	9.26e-14
ATP6V1C1	GOBP_LOCOMOTION	9.34e-14
GATA1	GOBP_HISTONE_MODIFICATION	1.08e-13
ACTB	GOBP_CHROMATIN_ORGANIZATION	1.32e-13
FLNC	GOBP_CELLULAR_RESPONSE_TO_DNA_DAMAGE_STIMULUS	1.41e-13
RND3	GOBP_ORGANELLE_ASSEMBLY	1.42e-13
GATA1	GOBP_MRNA_TRANSPORT	1.5e-13
ID3	GOBP_CELLULAR_PROTEIN_CATABOLIC_PROCESS	1.6e-13
XPOT	GOBP_ANATOMICAL_STRUCTURE_FORMATION_INVOLVED_IN_MORPHOGENESIS	1.84e-13
GATA1	GOBP_REGULATION_OF_MRNA_PROCESSING	1.92e-13
LUC7L3	GOBP_BIOLOGICAL_ADHESION	2.01e-13
AXL	GOBP_NUCLEOBASE_CONTAINING_COMPOUND_TRANSPORT	2.11e-13
RBM17	GOBP_ENZYME_LINKED_RECEPTOR_PROTEIN_SIGNALING_PATHWAY	2.19e-13
AXL	GOBP_MRNA_TRANSPORT	2.27e-13
HSP90AB1	GOBP_ANIMAL_ORGAN_MORPHOGENESIS	2.68e-13
KLF9	GOBP_MRNA_PROCESSING	2.87e-13
IFFO1	GOBP_CELLULAR_PROTEIN_CATABOLIC_PROCESS	3.14e-13
FLRT2	GOBP_CELLULAR_RESPONSE_TO_DNA_DAMAGE_STIMULUS	3.28e-13
RUNX1T1	GOBP_DNA_METABOLIC_PROCESS	3.42e-13
ID3	GOBP_MACROMOLECULE_CATABOLIC_PROCESS	3.59e-13
RPS6KB1	GOBP_POSITIVE_REGULATION_OF_DEVELOPMENTAL_PROCESS	3.68e-13
KCMF1	GOBP_ENZYME_LINKED_RECEPTOR_PROTEIN_SIGNALING_PATHWAY	3.94e-13
CSMD1	GOBP_CELLULAR_RESPONSE_TO_DNA_DAMAGE_STIMULUS	4.15e-13
BNC2	GOBP_ESTABLISHMENT_OF_RNA_LOCALIZATION	4.45e-13
PTK2	GOBP_ANIMAL_ORGAN_MORPHOGENESIS	4.61e-13
NUP85	GOBP_LOCOMOTION	4.78e-13
VCPIP1	GOBP_BIOLOGICAL_ADHESION	5.59e-13
CSRNP1	GOBP_ESTABLISHMENT_OF_RNA_LOCALIZATION	6.75e-13
PTK2	GOBP_ACTIN_FILAMENT_BASED_PROCESS	7e-13
PTK2	GOBP_EXTERNAL_ENCAPSULATING_STRUCTURE_ORGANIZATION	7.12e-13
FLNC	GOBP_DNA_REPAIR	7.25e-13
DDX21	GOBP_ANATOMICAL_STRUCTURE_FORMATION_INVOLVED_IN_MORPHOGENESIS	7.33e-13
RORA	GOBP_MRNA_METABOLIC_PROCESS	7.52e-13
PDGFRB	GOBP_RNA_LOCALIZATION	8.17e-13
BNC2	GOBP_REGULATION_OF_RNA_SPLICING	9.32e-13
NUP85	GOBP_VASCULATURE_DEVELOPMENT	1.03e-12
FLNC	GOBP_RNA_SPLICING_VIA_TRANSESTERIFICATION_REACTIONS	1.04e-12
PTK2	GOBP_REGULATION_OF_CELL_POPULATION_PROLIFERATION	1.13e-12
PTK2	GOBP_RESPONSE_TO_GROWTH_FACTOR	1.15e-12
EWSR1	GOBP_CELL_MIGRATION	1.18e-12
FLNC	GOBP_DNA_METABOLIC_PROCESS	1.22e-12
NUP85	GOBP_REGULATION_OF_CELLULAR_COMPONENT_MOVEMENT	1.29e-12
GATA1	GOBP_ESTABLISHMENT_OF_RNA_LOCALIZATION	1.38e-12
CSRNP1	GOBP_CHROMOSOME_ORGANIZATION	1.38e-12
FXR1	GOBP_REGULATION_OF_CELLULAR_COMPONENT_MOVEMENT	1.44e-12
PDGFRB	GOBP_NUCLEOBASE_CONTAINING_COMPOUND_TRANSPORT	1.47e-12
PTK2	GOBP_AMEBOIDAL_TYPE_CELL_MIGRATION	1.59e-12
ATP6V1C1	GOBP_SUPRAMOLECULAR_FIBER_ORGANIZATION	1.66e-12
RBM17	GOBP_VASCULATURE_DEVELOPMENT	1.68e-12
RPS6KB1	GOBP_TISSUE_DEVELOPMENT	1.72e-12
BNC2	GOBP_RNA_LOCALIZATION	1.83e-12
SYNE1	GOBP_MRNA_PROCESSING	1.87e-12
XPO1	GOBP_BIOLOGICAL_ADHESION	2.05e-12
RPS6KB1	GOBP_ACTIN_FILAMENT_BASED_PROCESS	2.11e-12
NR3C1	GOBP_RNA_SPLICING	2.16e-12
FLRT2	GOBP_CHROMOSOME_ORGANIZATION	2.4e-12
CSRNP1	GOBP_CELLULAR_RESPONSE_TO_DNA_DAMAGE_STIMULUS	2.41e-12
ATP6V1C1	GOBP_ANATOMICAL_STRUCTURE_FORMATION_INVOLVED_IN_MORPHOGENESIS	2.58e-12
HSP90AB1	GOBP_LOCOMOTION	2.89e-12
DDX21	GOBP_CIRCULATORY_SYSTEM_DEVELOPMENT	2.89e-12
IFFO1	GOBP_PROTEIN_MODIFICATION_BY_SMALL_PROTEIN_CONJUGATION	2.99e-12
XPOT	GOBP_AMEBOIDAL_TYPE_CELL_MIGRATION	3.01e-12
FXR1	GOBP_ANATOMICAL_STRUCTURE_FORMATION_INVOLVED_IN_MORPHOGENESIS	3.05e-12
POLE	GOBP_BIOLOGICAL_ADHESION	3.26e-12
ID3	GOBP_PROTEIN_CATABOLIC_PROCESS	3.4e-12
SYNE1	GOBP_RNA_PROCESSING	3.58e-12
RUNX1T1	GOBP_DNA_REPAIR	3.72e-12
GATA1	GOBP_RNA_LOCALIZATION	3.84e-12
RBM17	GOBP_TUBE_DEVELOPMENT	4e-12
DDX39B	GOBP_REGULATION_OF_ANATOMICAL_STRUCTURE_MORPHOGENESIS	4.03e-12
RPS6KB1	GOBP_ANIMAL_ORGAN_MORPHOGENESIS	4.34e-12
ATP6V1C1	GOBP_CELL_MIGRATION	4.37e-12
RUNX1T1	GOBP_CELLULAR_RESPONSE_TO_DNA_DAMAGE_STIMULUS	4.42e-12
XPOT	GOBP_REGULATION_OF_CELLULAR_COMPONENT_MOVEMENT	4.47e-12
BNC2	GOBP_DNA_METABOLIC_PROCESS	4.8e-12
PTPRD	GOBP_REGULATION_OF_MRNA_METABOLIC_PROCESS	4.81e-12
U2AF2	GOBP_BIOLOGICAL_ADHESION	5.03e-12
DDX21	GOBP_BLOOD_VESSEL_MORPHOGENESIS	5.04e-12
BNC2	GOBP_RIBONUCLEOPROTEIN_COMPLEX_BIOGENESIS	5.32e-12
IGF2BP2	GOBP_CELLULAR_MACROMOLECULE_LOCALIZATION	5.32e-12
ATP6V1C1	GOBP_REGULATION_OF_ANATOMICAL_STRUCTURE_MORPHOGENESIS	5.47e-12
PDGFRB	GOBP_MRNA_TRANSPORT	5.5e-12
NUP85	GOBP_BIOLOGICAL_ADHESION	5.58e-12
SRSF7	GOBP_BIOLOGICAL_ADHESION	5.86e-12
EWSR1	GOBP_CIRCULATORY_SYSTEM_DEVELOPMENT	6.35e-12
RPS6KB1	GOBP_CIRCULATORY_SYSTEM_DEVELOPMENT	6.4e-12
ID3	GOBP_INTRACELLULAR_TRANSPORT	6.44e-12
SYNE1	GOBP_MRNA_METABOLIC_PROCESS	6.75e-12
FLRT2	GOBP_RNA_SPLICING_VIA_TRANSESTERIFICATION_REACTIONS	7.1e-12
PTK2	GOBP_NEGATIVE_REGULATION_OF_DEVELOPMENTAL_PROCESS	7.29e-12
BNC2	GOBP_NUCLEOBASE_CONTAINING_COMPOUND_TRANSPORT	8.12e-12
CSMD1	GOBP_DNA_METABOLIC_PROCESS	8.13e-12
PDGFRA	GOBP_RNA_SPLICING	8.43e-12
CSNK1D	GOBP_LOCOMOTION	8.45e-12
PTK2	GOBP_REGULATION_OF_MULTICELLULAR_ORGANISMAL_DEVELOPMENT	8.59e-12
CD81	GOBP_MODIFICATION_DEPENDENT_MACROMOLECULE_CATABOLIC_PROCESS	9e-12
RPS6KB1	GOBP_REGULATION_OF_CELL_DIFFERENTIATION	9.01e-12
RBM17	GOBP_CELL_SUBSTRATE_ADHESION	9.18e-12
RBM17	GOBP_TUBE_MORPHOGENESIS	9.91e-12
CSMD1	GOBP_CHROMOSOME_ORGANIZATION	1.01e-11
SMARCD3	GOBP_DNA_METABOLIC_PROCESS	1.02e-11
SRSF7	GOBP_REGULATION_OF_CELLULAR_COMPONENT_MOVEMENT	1.05e-11
EWSR1	GOBP_REGULATION_OF_CELLULAR_COMPONENT_MOVEMENT	1.07e-11
SMARCD3	GOBP_CHROMOSOME_ORGANIZATION	1.08e-11
DDX39B	GOBP_VASCULATURE_DEVELOPMENT	1.09e-11
ACTB	GOBP_CHROMOSOME_ORGANIZATION	1.11e-11
FXR1	GOBP_EXTERNAL_ENCAPSULATING_STRUCTURE_ORGANIZATION	1.13e-11
BNC2	GOBP_MRNA_TRANSPORT	1.17e-11
SRSF7	GOBP_CELL_JUNCTION_ORGANIZATION	1.31e-11
GATA1	GOBP_NUCLEAR_EXPORT	1.48e-11
XPOT	GOBP_ACTIN_FILAMENT_BASED_PROCESS	1.67e-11
CSRNP1	GOBP_NUCLEOBASE_CONTAINING_COMPOUND_TRANSPORT	1.73e-11
IFFO1	GOBP_PROTEASOME_MEDIATED_UBIQUITIN_DEPENDENT_PROTEIN_CATABOLIC_PROCESS	1.83e-11
CSRNP1	GOBP_RNA_LOCALIZATION	1.85e-11
RORA	GOBP_MRNA_PROCESSING	1.9e-11
PTK2	GOBP_TISSUE_DEVELOPMENT	1.9e-11
IFFO1	GOBP_PROTEASOMAL_PROTEIN_CATABOLIC_PROCESS	1.91e-11
ACVR2A	GOBP_RNA_PROCESSING	1.99e-11
CSMD1	GOBP_DNA_REPAIR	2e-11
GATA1	GOBP_REGULATION_OF_RNA_SPLICING	2.07e-11
SMARCD3	GOBP_MRNA_METABOLIC_PROCESS	2.11e-11
ACVR2A	GOBP_MRNA_METABOLIC_PROCESS	2.13e-11
U2AF2	GOBP_REGULATION_OF_CELLULAR_COMPONENT_MOVEMENT	2.16e-11
HSP90AB1	GOBP_BLOOD_VESSEL_MORPHOGENESIS	2.18e-11
CD81	GOBP_PROTEIN_MODIFICATION_BY_SMALL_PROTEIN_CONJUGATION_OR_REMOVAL	2.29e-11
ATP6V1C1	GOBP_ACTIN_FILAMENT_ORGANIZATION	2.32e-11
XPOT	GOBP_REGULATION_OF_CELL_POPULATION_PROLIFERATION	2.37e-11
INPPL1	GOBP_LOCOMOTION	2.43e-11
XPOT	GOBP_BIOLOGICAL_ADHESION	2.51e-11
ATP6V1C1	GOBP_ANIMAL_ORGAN_MORPHOGENESIS	2.69e-11
FLRT2	GOBP_DNA_REPAIR	2.71e-11
SYNE1	GOBP_DNA_METABOLIC_PROCESS	2.72e-11
RBM17	GOBP_BLOOD_VESSEL_MORPHOGENESIS	2.78e-11
GSPT1	GOBP_BLOOD_VESSEL_MORPHOGENESIS	2.81e-11
RBM17	GOBP_REGULATION_OF_CELLULAR_COMPONENT_MOVEMENT	2.87e-11
PDZRN3	GOBP_DNA_METABOLIC_PROCESS	3e-11
DDX39B	GOBP_ANIMAL_ORGAN_MORPHOGENESIS	3.02e-11
KLF9	GOBP_NCRNA_METABOLIC_PROCESS	3.09e-11
KCMF1	GOBP_CIRCULATORY_SYSTEM_DEVELOPMENT	3.21e-11
PTPRD	GOBP_REGULATION_OF_MRNA_PROCESSING	3.29e-11
RPL10	GOBP_INTRACELLULAR_TRANSPORT	3.38e-11
PTK2	GOBP_NEGATIVE_REGULATION_OF_MULTICELLULAR_ORGANISMAL_PROCESS	3.46e-11
BNC2	GOBP_DNA_REPAIR	3.52e-11
DNM2	GOBP_CELL_MIGRATION	3.62e-11
ATP6V1C1	GOBP_REGULATION_OF_ACTIN_FILAMENT_BASED_PROCESS	3.8e-11
HSP90AB1	GOBP_UROGENITAL_SYSTEM_DEVELOPMENT	4.72e-11
NUP85	GOBP_CELLULAR_COMPONENT_MORPHOGENESIS	4.76e-11
ATP6V1C1	GOBP_TUBE_MORPHOGENESIS	4.77e-11
ATP6V1C1	GOBP_REGULATION_OF_CELL_DIFFERENTIATION	5.3e-11
ZBTB16	GOBP_MRNA_METABOLIC_PROCESS	5.51e-11
U2AF2	GOBP_CIRCULATORY_SYSTEM_DEVELOPMENT	5.51e-11
PDZRN3	GOBP_MRNA_METABOLIC_PROCESS	5.56e-11
EWSR1	GOBP_VASCULATURE_DEVELOPMENT	5.6e-11
DDX39B	GOBP_BIOLOGICAL_ADHESION	5.64e-11
IGF2BP2	GOBP_MODIFICATION_DEPENDENT_MACROMOLECULE_CATABOLIC_PROCESS	5.72e-11
XPOT	GOBP_ACTIN_FILAMENT_BUNDLE_ORGANIZATION	6.09e-11
DNM2	GOBP_UROGENITAL_SYSTEM_DEVELOPMENT	6.21e-11
PCMTD1	GOBP_BIOLOGICAL_ADHESION	6.37e-11
PTK2	GOBP_CELL_SUBSTRATE_ADHESION	6.41e-11
BCL6	GOBP_NUCLEOBASE_CONTAINING_COMPOUND_TRANSPORT	6.59e-11
GATA1	GOBP_NUCLEOBASE_CONTAINING_COMPOUND_TRANSPORT	6.97e-11
TSHZ3	GOBP_NCRNA_METABOLIC_PROCESS	7.14e-11
CSRNP1	GOBP_DNA_METABOLIC_PROCESS	7.36e-11
HSP90AB1	GOBP_TUBE_DEVELOPMENT	7.43e-11
ZBTB16	GOBP_MACROMOLECULE_CATABOLIC_PROCESS	7.44e-11
PTK2	GOBP_REGULATION_OF_SYSTEM_PROCESS	7.59e-11
ATP6V1C1	GOBP_CYTOSKELETON_ORGANIZATION	7.64e-11
DDX21	GOBP_TUBE_MORPHOGENESIS	8.23e-11
IFFO1	GOBP_MACROMOLECULE_CATABOLIC_PROCESS	8.51e-11
NUP85	GOBP_NEUROGENESIS	8.74e-11
RPS6KB1	GOBP_POSITIVE_REGULATION_OF_CELL_DIFFERENTIATION	8.84e-11
ACTB	GOBP_PROTEIN_MODIFICATION_BY_SMALL_PROTEIN_CONJUGATION	9.14e-11
XPOT	GOBP_RESPONSE_TO_ENDOGENOUS_STIMULUS	9.46e-11
PDZRN3	GOBP_CELL_CYCLE	9.46e-11
FXR1	GOBP_CELL_MIGRATION	9.96e-11
DDX39B	GOBP_CIRCULATORY_SYSTEM_DEVELOPMENT	9.98e-11
RBM17	GOBP_CELL_MATRIX_ADHESION	1.04e-10
ATP6V1C1	GOBP_EXTERNAL_ENCAPSULATING_STRUCTURE_ORGANIZATION	1.06e-10
CCND2	GOBP_REGULATION_OF_RNA_SPLICING	1.11e-10
SRSF7	GOBP_CELL_JUNCTION_ASSEMBLY	1.15e-10
ATP6V1C1	GOBP_TUBE_DEVELOPMENT	1.17e-10
GATA1	GOBP_DNA_METABOLIC_PROCESS	1.21e-10
XPOT	GOBP_REGULATION_OF_VASCULATURE_DEVELOPMENT	1.22e-10
DDX21	GOBP_ENZYME_LINKED_RECEPTOR_PROTEIN_SIGNALING_PATHWAY	1.23e-10
ZFP36L2	GOBP_NITROGEN_COMPOUND_TRANSPORT	1.23e-10
EWSR1	GOBP_LOCOMOTION	1.23e-10
CSRNP1	GOBP_CELL_CYCLE	1.24e-10
DDX39B	GOBP_CELL_MORPHOGENESIS	1.26e-10
ZFP91	GOBP_CYTOPLASMIC_TRANSLATION	1.28e-10
AXL	GOBP_RNA_SPLICING	1.28e-10
ATP6V1C1	GOBP_CELL_CELL_ADHESION	1.29e-10
AXL	GOBP_RNA_EXPORT_FROM_NUCLEUS	1.31e-10
RPS6KB1	GOBP_REGULATION_OF_ANATOMICAL_STRUCTURE_MORPHOGENESIS	1.39e-10
SRSF7	GOBP_CELL_CELL_SIGNALING	1.41e-10
CLTC	GOBP_CIRCULATORY_SYSTEM_DEVELOPMENT	1.41e-10
RPS6KB1	GOBP_BIOLOGICAL_ADHESION	1.48e-10
RBM17	GOBP_NEGATIVE_REGULATION_OF_LOCOMOTION	1.49e-10
CSRNP1	GOBP_MRNA_TRANSPORT	1.54e-10
NUP85	GOBP_REGULATION_OF_ANATOMICAL_STRUCTURE_MORPHOGENESIS	1.58e-10
RBM17	GOBP_UROGENITAL_SYSTEM_DEVELOPMENT	1.59e-10
BNC2	GOBP_CHROMOSOME_ORGANIZATION	1.6e-10
CSMD1	GOBP_CELL_CYCLE	1.6e-10
U2AF2	GOBP_VASCULATURE_DEVELOPMENT	1.63e-10
TSHZ3	GOBP_DNA_METABOLIC_PROCESS	1.69e-10
GATA1	GOBP_CELL_CYCLE	1.73e-10
GATA1	GOBP_CELLULAR_RESPONSE_TO_DNA_DAMAGE_STIMULUS	1.82e-10
U2AF2	GOBP_LOCOMOTION	1.84e-10
IFFO1	GOBP_PROTEIN_CATABOLIC_PROCESS	1.91e-10
DDX39B	GOBP_CELL_MORPHOGENESIS_INVOLVED_IN_DIFFERENTIATION	1.92e-10
KCMF1	GOBP_VASCULATURE_DEVELOPMENT	2.16e-10
EWSR1	GOBP_CELL_MORPHOGENESIS	2.18e-10
RBM17	GOBP_BIOLOGICAL_ADHESION	2.23e-10
IGF2BP2	GOBP_MACROMOLECULE_CATABOLIC_PROCESS	2.28e-10
TSC22D2	GOBP_CYTOPLASMIC_TRANSLATION	2.28e-10
NUP85	GOBP_ACTIN_FILAMENT_BASED_PROCESS	2.34e-10
INPPL1	GOBP_CELL_MIGRATION	2.34e-10
SRSF7	GOBP_NEGATIVE_CHEMOTAXIS	2.37e-10
ZFP36L2	GOBP_CELL_CYCLE	2.37e-10
TSHZ3	GOBP_RNA_SPLICING_VIA_TRANSESTERIFICATION_REACTIONS	2.4e-10
BNC2	GOBP_CELLULAR_RESPONSE_TO_DNA_DAMAGE_STIMULUS	2.44e-10
DDX39B	GOBP_POSITIVE_REGULATION_OF_LOCOMOTION	2.47e-10
PTK2	GOBP_NEGATIVE_REGULATION_OF_RESPONSE_TO_STIMULUS	2.5e-10
ACVR2A	GOBP_MRNA_PROCESSING	2.68e-10
AARS	GOBP_CIRCULATORY_SYSTEM_DEVELOPMENT	2.75e-10
ATXN1	GOBP_RNA_PROCESSING	2.79e-10
RPL10	GOBP_PROTEIN_MODIFICATION_BY_SMALL_PROTEIN_CONJUGATION	2.93e-10
XPOT	GOBP_CIRCULATORY_SYSTEM_PROCESS	2.93e-10
HSP90AB1	GOBP_NEGATIVE_REGULATION_OF_TRANSCRIPTION_BY_RNA_POLYMERASE_II	3e-10
DNM2	GOBP_BIOLOGICAL_ADHESION	3.05e-10
PDZRN3	GOBP_CELL_CYCLE_PROCESS	3.07e-10
DDX39B	GOBP_BLOOD_VESSEL_MORPHOGENESIS	3.12e-10
RPL10	GOBP_CHROMATIN_ORGANIZATION	3.18e-10
SRSF7	GOBP_NEUROGENESIS	3.19e-10
ARRDC3	GOBP_RNA_PROCESSING	3.25e-10
RPL10	GOBP_CHROMOSOME_ORGANIZATION	3.36e-10
FXR1	GOBP_CIRCULATORY_SYSTEM_PROCESS	3.42e-10
INPPL1	GOBP_REGULATION_OF_CELLULAR_COMPONENT_MOVEMENT	3.43e-10
CSMD1	GOBP_SPLICEOSOMAL_COMPLEX_ASSEMBLY	3.45e-10
TNFRSF14	GOBP_CELL_PROJECTION_ORGANIZATION	3.45e-10
CD81	GOBP_CELLULAR_PROTEIN_CATABOLIC_PROCESS	3.46e-10
INPPL1	GOBP_REGULATION_OF_MULTICELLULAR_ORGANISMAL_DEVELOPMENT	3.51e-10
DNM2	GOBP_LOCOMOTION	3.62e-10
AXL	GOBP_NUCLEAR_TRANSPORT	3.7e-10
LMO4	GOBP_INTRACELLULAR_TRANSPORT	3.75e-10
KLF9	GOBP_ESTABLISHMENT_OF_RNA_LOCALIZATION	3.77e-10
DDX21	GOBP_AMEBOIDAL_TYPE_CELL_MIGRATION	3.78e-10
U2AF2	GOBP_CELL_MIGRATION	3.84e-10
LUC7L3	GOBP_REGULATION_OF_ANATOMICAL_STRUCTURE_MORPHOGENESIS	3.92e-10
ATP6V1C1	GOBP_POSITIVE_REGULATION_OF_DEVELOPMENTAL_PROCESS	4.03e-10
CSMD1	GOBP_CELL_CYCLE_PROCESS	4.05e-10
GSPT1	GOBP_REGULATION_OF_ANATOMICAL_STRUCTURE_MORPHOGENESIS	4.21e-10
SRSF7	GOBP_NEURON_DEVELOPMENT	4.23e-10
CUL1	GOBP_HOMOPHILIC_CELL_ADHESION_VIA_PLASMA_MEMBRANE_ADHESION_MOLECULES	4.3e-10
KCMF1	GOBP_CELL_MIGRATION	4.32e-10
FLNC	GOBP_REGULATION_OF_MRNA_METABOLIC_PROCESS	4.37e-10
DDX21	GOBP_TUBE_DEVELOPMENT	4.43e-10
SRSF7	GOBP_NEURON_DIFFERENTIATION	4.45e-10
IGF2BP2	GOBP_CELLULAR_PROTEIN_CATABOLIC_PROCESS	4.48e-10
PTPRD	GOBP_REGULATION_OF_MRNA_SPLICING_VIA_SPLICEOSOME	4.63e-10
XPOT	GOBP_NEGATIVE_REGULATION_OF_DEVELOPMENTAL_PROCESS	4.64e-10
CSRNP1	GOBP_DNA_REPAIR	4.7e-10
POLE	GOBP_ANIMAL_ORGAN_MORPHOGENESIS	4.83e-10
LUC7L3	GOBP_CELL_CELL_ADHESION_VIA_PLASMA_MEMBRANE_ADHESION_MOLECULES	4.84e-10
GATA1	GOBP_CHROMATIN_ORGANIZATION	5.04e-10
PTK2	GOBP_POSITIVE_REGULATION_OF_LOCOMOTION	5.06e-10
WDR33	GOBP_NEUROGENESIS	5.12e-10
LRP1	GOBP_RIBONUCLEOPROTEIN_COMPLEX_BIOGENESIS	5.17e-10
PDGFRB	GOBP_RNA_SPLICING_VIA_TRANSESTERIFICATION_REACTIONS	5.42e-10
POLE	GOBP_CELL_CELL_SIGNALING	5.63e-10
FLRT2	GOBP_HISTONE_MODIFICATION	5.74e-10
NUP85	GOBP_CELL_SUBSTRATE_ADHESION	6.08e-10
ZMYND8	GOBP_REGULATION_OF_CELLULAR_COMPONENT_MOVEMENT	6.1e-10
RPS6KB1	GOBP_REGULATION_OF_MULTICELLULAR_ORGANISMAL_DEVELOPMENT	6.27e-10
ATP6V1C1	GOBP_REGULATION_OF_MULTICELLULAR_ORGANISMAL_DEVELOPMENT	6.48e-10
SYNE1	GOBP_RNA_SPLICING_VIA_TRANSESTERIFICATION_REACTIONS	6.56e-10
DNM2	GOBP_CIRCULATORY_SYSTEM_DEVELOPMENT	6.62e-10
GSPT1	GOBP_CIRCULATORY_SYSTEM_PROCESS	6.64e-10
SRSF7	GOBP_CELL_MIGRATION	6.69e-10
RPS6KB1	GOBP_SUPRAMOLECULAR_FIBER_ORGANIZATION	6.73e-10
CD81	GOBP_PROTEASOMAL_PROTEIN_CATABOLIC_PROCESS	6.85e-10
SMARCD3	GOBP_DNA_REPAIR	6.98e-10
BNC2	GOBP_REGULATION_OF_MRNA_METABOLIC_PROCESS	6.99e-10
ATP6V1C1	GOBP_MUSCLE_STRUCTURE_DEVELOPMENT	7.27e-10
TRA2B	GOBP_CIRCULATORY_SYSTEM_PROCESS	7.32e-10
CD81	GOBP_PROTEASOME_MEDIATED_UBIQUITIN_DEPENDENT_PROTEIN_CATABOLIC_PROCESS	7.42e-10
DNMT3B	GOBP_CELLULAR_COMPONENT_MORPHOGENESIS	7.42e-10
RPS6KB1	GOBP_REGULATION_OF_CELLULAR_COMPONENT_MOVEMENT	7.74e-10
NUP85	GOBP_CELL_PROJECTION_ORGANIZATION	7.76e-10
ZCCHC2	GOBP_BIOLOGICAL_ADHESION	7.87e-10
PTK2	GOBP_HEART_DEVELOPMENT	8.05e-10
RBM17	GOBP_RESPONSE_TO_ENDOGENOUS_STIMULUS	8.2e-10
GATA1	GOBP_POSITIVE_REGULATION_OF_NUCLEOBASE_CONTAINING_COMPOUND_METABOLIC_PROCESS	8.22e-10
DNM2	GOBP_REGULATION_OF_CELLULAR_COMPONENT_MOVEMENT	8.38e-10
TSHZ3	GOBP_CELLULAR_RESPONSE_TO_DNA_DAMAGE_STIMULUS	8.41e-10
NAA25	GOBP_CIRCULATORY_SYSTEM_DEVELOPMENT	8.65e-10
SRSF6	GOBP_BIOLOGICAL_ADHESION	8.69e-10
