# Supplementary material for: Uncovering Oncogenic Mechanisms of Tumor Suppressor Genes in Breast Cancer Multi-Omics Data
Source: Int J Mol Sci. 2022 Aug 25;23(17):9624. doi: 10.3390/ijms23179624 (PMC9455665; doi:10.3390/ijms23179624)
Supplement: Supplementary file 1 [file ijms-23-09624-s001.zip › ijms-1824056-Supplementary Table S6.xlsx]

## Sheet: Supplementary_Table_7
TSG	GOBP	Meta p-value	CNA-methylation p-value	CNA-expression p-value	DCE p-value
RB1	GOBP_CELL_CYCLE	5.68e-41	0.249829	2.55103e-70	0.00902268
RB1	GOBP_MITOTIC_CELL_CYCLE	1.38e-40	0.0738778	2.04068e-70	0.178535
RB1	GOBP_MITOTIC_CELL_CYCLE_PROCESS	1.1e-39	0.182521	7.68524e-70	0.722985
RB1	GOBP_CELL_CYCLE_PROCESS	2.51e-38	0.316764	8.41433e-67	0.0887622
RB1	GOBP_CHROMOSOME_ORGANIZATION	2.76e-36	0.330672	1.10236e-60	0.000237279
MIDN	GOBP_CELL_CYCLE	5.15e-35	0.0170609	2.99821e-48	0.0695655
COG3	GOBP_MITOTIC_CELL_CYCLE	2.54e-34	0.221653	1.93555e-51	0.0410727
MIDN	GOBP_MITOTIC_CELL_CYCLE	1.17e-33	0.0233916	3.26723e-47	0.370371
COG3	GOBP_CELL_CYCLE	1.7e-33	0.124672	6.07618e-50	0.0405422
STK11	GOBP_CELL_CYCLE	2.1e-33	0.0497359	1.62795e-48	0.138785
SBNO2	GOBP_CELL_CYCLE	9.42e-33	0.0137736	5.66575e-49	0.535718
NFIC	GOBP_MITOTIC_CELL_CYCLE	9.82e-33	0.0302288	6.88275e-49	0.524106
STK11	GOBP_MITOTIC_CELL_CYCLE	1.44e-32	0.0365236	1.16497e-47	0.43667
SBNO2	GOBP_CHROMOSOME_ORGANIZATION	2.44e-32	1.94768e-05	6.80598e-45	0.132079
NFIC	GOBP_CELL_CYCLE	3.61e-32	0.0346948	1.27132e-46	0.0171674
MIDN	GOBP_MITOTIC_CELL_CYCLE_PROCESS	3.88e-32	0.0290846	2.59703e-45	0.508368
SBNO2	GOBP_MITOTIC_CELL_CYCLE	5.71e-32	0.020186	3.02528e-47	0.102877
KDM5A	GOBP_CELL_CYCLE	8.1e-32	0.345509	2.71096e-47	0.925958
COG3	GOBP_MITOTIC_CELL_CYCLE_PROCESS	8.54e-32	0.337198	2.27896e-48	0.144079
COG3	GOBP_CELL_CYCLE_PROCESS	1.01e-31	0.445506	9.34157e-48	0.0343863
NFIC	GOBP_MITOTIC_CELL_CYCLE_PROCESS	1.51e-31	0.0122238	7.85637e-47	0.66407
MIDN	GOBP_CHROMOSOME_ORGANIZATION	1.91e-31	0.000171166	3.35916e-42	0.625698
STK11	GOBP_MITOTIC_CELL_CYCLE_PROCESS	3.08e-31	0.0429608	8.25135e-46	0.454997
STK11	GOBP_CHROMOSOME_ORGANIZATION	3.6e-31	6.44601e-05	3.51125e-43	0.894992
KDM5A	GOBP_MITOTIC_CELL_CYCLE	3.61e-31	0.0719794	1.80484e-45	0.573598
SBNO2	GOBP_MITOTIC_CELL_CYCLE_PROCESS	5.47e-31	0.0255753	4.96938e-46	0.147709
KDM5A	GOBP_CHROMOSOME_ORGANIZATION	2.65e-30	0.232249	1.07482e-44	0.526805
NFIC	GOBP_CHROMOSOME_ORGANIZATION	1.67e-29	6.26521e-06	3.79407e-40	0.301875
GNA11	GOBP_MITOTIC_CELL_CYCLE	2.2e-29	0.565279	1.94059e-44	0.990949
NFIC	GOBP_CELL_CYCLE_PROCESS	7.11e-29	0.0178497	1.96528e-42	0.177436
KDM5A	GOBP_MITOTIC_CELL_CYCLE_PROCESS	1.13e-28	0.12773	6.50169e-42	0.355278
RB1	GOBP_DNA_METABOLIC_PROCESS	4.29e-28	0.684216	3.26492e-49	0.0795649
MIDN	GOBP_CELL_CYCLE_PROCESS	4.66e-28	0.05925	9.33814e-40	0.370521
SBNO2	GOBP_CELL_CYCLE_PROCESS	5.4e-28	0.0516576	2.83496e-42	0.410151
RB1	GOBP_CHROMOSOME_SEGREGATION	7.05e-28	1	1.34974e-48	0.0314086
GNA11	GOBP_MITOTIC_CELL_CYCLE_PROCESS	9.32e-28	0.334003	7.72127e-42	0.986427
STK11	GOBP_CELL_CYCLE_PROCESS	9.97e-28	0.135328	3.78549e-41	0.421104
GNA11	GOBP_CELL_CYCLE	2.15e-27	0.353776	2.47877e-41	0.980836
ATP6V1C1	GOBP_MITOTIC_CELL_CYCLE	6.36e-27	0.348331	4.62684e-34	0.996383
ATP6V1C1	GOBP_MITOTIC_CELL_CYCLE_PROCESS	8.27e-27	0.607384	3.64474e-34	0.993525
UBR5	GOBP_MITOTIC_CELL_CYCLE	1.25e-26	0.0467696	1.10704e-34	0.874816
TNK2	GOBP_CELL_CYCLE	1.92e-26	0.000173567	3.82737e-37	0.519653
COG3	GOBP_CHROMOSOME_ORGANIZATION	1.94e-26	0.0768962	2.67612e-40	0.625475
LTBP2	GOBP_CELL_CYCLE	2.18e-26	0.225329	1.65162e-38	1.52205e-05
RBM27	GOBP_CELL_CYCLE	3.78e-26	0.187769	2.16698e-34	0.1041
RB1	GOBP_CELL_DIVISION	4.61e-26	0.235545	5.0479e-46	0.538371
NR3C1	GOBP_CELL_CYCLE	5.17e-26	0.287309	8.80699e-34	3.50417e-06
ARRDC3	GOBP_CELL_CYCLE	7.07e-26	0.513078	4.27644e-31	2.07289e-06
PDGFRB	GOBP_CELL_CYCLE	1.23e-25	0.302722	3.49931e-34	6.07271e-05
KDM5A	GOBP_CELL_CYCLE_PROCESS	1.49e-25	0.173294	6.37315e-38	0.841044
SPARC	GOBP_CELL_CYCLE	1.49e-25	0.302722	2.53406e-34	0.900194
LTBP2	GOBP_MITOTIC_CELL_CYCLE_PROCESS	1.9e-25	0.0928337	2.8816e-39	0.00687679
ATP6V1C1	GOBP_CELL_CYCLE	2.83e-25	0.696387	2.18078e-32	0.995423
ZBTB1	GOBP_CELL_CYCLE	2.9e-25	0.337455	5.30291e-37	0.0351731
COG3	GOBP_CHROMOSOME_SEGREGATION	2.97e-25	0.870208	1.6766e-39	0.539396
FLRT2	GOBP_CHROMOSOME_ORGANIZATION	3.39e-25	0.109964	1.75476e-30	2.40192e-12
TNK2	GOBP_MITOTIC_CELL_CYCLE	3.8e-25	0.000173899	2.32756e-35	0.730122
ZFP36L1	GOBP_CELL_CYCLE	4.46e-25	0.337215	6.09089e-36	6.0975e-05
ZBTB1	GOBP_MITOTIC_CELL_CYCLE_PROCESS	5.28e-25	0.189272	2.6468e-37	0.30235
UBR5	GOBP_MITOTIC_CELL_CYCLE_PROCESS	5.54e-25	0.138768	4.91541e-33	0.829356
ZFP36L1	GOBP_MITOTIC_CELL_CYCLE_PROCESS	1.06e-24	0.0702655	8.78994e-37	0.00778517
IRF2BPL	GOBP_MITOTIC_CELL_CYCLE_PROCESS	1.28e-24	0.0985495	3.78877e-35	0.780034
FLRT2	GOBP_CELL_CYCLE_PROCESS	1.29e-24	0.417935	8.51188e-33	1.17931e-09
GTF2A1	GOBP_MITOTIC_CELL_CYCLE_PROCESS	1.3e-24	0.052272	6.82525e-34	0.540348
RB1	GOBP_ORGANELLE_FISSION	1.32e-24	1	2.67197e-43	0.0851925
GNA11	GOBP_CHROMOSOME_ORGANIZATION	1.36e-24	0.0278941	4.03384e-36	0.9356
FLRT2	GOBP_CELL_CYCLE	1.55e-24	0.340439	6.36378e-33	2.61937e-09
EEF2	GOBP_MITOTIC_CELL_CYCLE_PROCESS	1.86e-24	0.416088	1.95473e-38	0.465936
EEF2	GOBP_CHROMOSOME_ORGANIZATION	1.96e-24	0.00110637	2.57084e-35	0.145042
CCND2	GOBP_CELL_CYCLE	2.14e-24	0.0819922	7.26283e-35	1.70923e-07
LTBP2	GOBP_CHROMOSOME_ORGANIZATION	2.29e-24	0.150891	1.463e-35	4.53918e-05
FBXW11	GOBP_CELL_CYCLE	2.42e-24	0.417172	3.03816e-33	0.058587
LTBP2	GOBP_CELL_CYCLE_PROCESS	2.52e-24	0.331776	4.61473e-36	7.68066e-05
RNF145	GOBP_CELL_CYCLE	2.72e-24	0.241844	8.99092e-32	0.00587534
TNK2	GOBP_MITOTIC_CELL_CYCLE_PROCESS	2.84e-24	0.000191931	4.0475e-34	0.764373
UBR5	GOBP_CELL_CYCLE	2.88e-24	0.281686	1.67884e-32	0.979865
RAD50	GOBP_CELL_CYCLE	4.11e-24	0.227215	1.65909e-31	0.171868
GNA11	GOBP_CELL_CYCLE_PROCESS	4.5e-24	0.366127	1.75131e-36	0.937504
UBR2	GOBP_CELL_CYCLE	4.5e-24	0.200404	1.41395e-32	0.561906
MYH10	GOBP_CELL_CYCLE	4.7e-24	0.0380336	1.47259e-40	0.429495
TBL1XR1	GOBP_CELL_CYCLE	5.4e-24	0.216059	1.10179e-31	0.562436
MAP3K1	GOBP_CELL_CYCLE	5.5e-24	0.0765297	1.31063e-30	0.0286308
MIDN	GOBP_REGULATION_OF_CELL_CYCLE	7.33e-24	0.0797052	1.71923e-33	0.120976
POLR2A	GOBP_CELL_CYCLE	7.36e-24	0.256586	6.76197e-36	0.944718
IL6ST	GOBP_CELL_CYCLE	8.9e-24	0.068074	4.04898e-33	0.000234547
COG3	GOBP_DNA_METABOLIC_PROCESS	9.45e-24	0.472826	3.11098e-37	0.995015
SBNO2	GOBP_CELL_DIVISION	9.71e-24	0.0106045	1.59663e-34	0.0923946
FLRT2	GOBP_MITOTIC_CELL_CYCLE_PROCESS	1.11e-23	0.0581926	2.29212e-34	1.10282e-05
LTBP2	GOBP_MITOTIC_CELL_CYCLE	1.19e-23	0.103307	2.71755e-36	0.00508671
MIDN	GOBP_CELL_DIVISION	1.21e-23	0.025616	3.03969e-33	0.43378
PIK3R1	GOBP_CELL_CYCLE	1.32e-23	0.367049	2.10725e-31	0.000778822
EEF2	GOBP_MITOTIC_CELL_CYCLE	1.4e-23	0.667029	2.50724e-37	0.499908
ASAP1	GOBP_MITOTIC_CELL_CYCLE_PROCESS	1.65e-23	0.149122	6.99051e-36	0.809886
HTT	GOBP_CELL_CYCLE	1.67e-23	0.911796	2.28236e-32	0.788109
RB1	GOBP_DNA_REPLICATION	1.69e-23	0.676246	8.71288e-42	0.337578
RASA1	GOBP_CELL_CYCLE	1.82e-23	0.508961	4.70254e-30	0.260384
RB1	GOBP_CELLULAR_RESPONSE_TO_DNA_DAMAGE_STIMULUS	1.98e-23	0.61889	7.49079e-41	0.0565701
CPEB2	GOBP_CELL_CYCLE	2.15e-23	0.588019	8.55194e-31	0.022956
ASAP1	GOBP_MITOTIC_CELL_CYCLE	2.17e-23	0.0236441	6.60866e-35	0.811037
RB1	GOBP_NUCLEAR_CHROMOSOME_SEGREGATION	2.41e-23	1	2.8533e-40	0.0129617
EEF2	GOBP_CELL_CYCLE	2.47e-23	0.595949	1.0662e-35	0.031504
FAM13B	GOBP_CELL_CYCLE	3.58e-23	0.14727	1.26887e-31	0.236792
ZBTB1	GOBP_MITOTIC_CELL_CYCLE	3.87e-23	0.180999	4.35909e-34	0.106532
MCC	GOBP_CELL_CYCLE	4.06e-23	0.213112	6.6073e-31	0.00156018
RB1	GOBP_DNA_REPAIR	4.71e-23	0.595593	3.05701e-40	0.065867
TSC22D2	GOBP_CELL_CYCLE	5.03e-23	0.0915236	1.01684e-32	0.13441
FAT1	GOBP_CELL_CYCLE	5.82e-23	0.356936	4.69105e-31	0.00416995
SREK1	GOBP_CELL_CYCLE	6.22e-23	0.275716	2.82185e-31	0.107974
CCND2	GOBP_CHROMOSOME_ORGANIZATION	6.29e-23	0.198257	2.32459e-34	6.83523e-06
HTT	GOBP_CHROMOSOME_ORGANIZATION	6.91e-23	0.231242	4.4991e-31	0.993483
ANKHD1	GOBP_CELL_CYCLE	7.91e-23	0.360992	6.17776e-31	0.730959
FLRT2	GOBP_DNA_METABOLIC_PROCESS	8.05e-23	0.282656	8.44015e-25	1.63646e-14
TBL1XR1	GOBP_CHROMOSOME_ORGANIZATION	8.21e-23	0.00611677	6.97215e-29	0.999667
ZBTB1	GOBP_CELL_CYCLE_PROCESS	9.98e-23	0.497609	5.91621e-34	0.114947
ATP6V1C1	GOBP_CHROMOSOME_ORGANIZATION	1.29e-22	0.366331	6.39803e-29	0.999989
ATP6V1C1	GOBP_CELL_CYCLE_PROCESS	1.33e-22	0.564251	4.31312e-29	0.992203
ZFP36L1	GOBP_CELL_CYCLE_PROCESS	1.43e-22	0.438349	8.4115e-34	0.00268576
STK11	GOBP_CELL_DIVISION	1.66e-22	0.0694528	3.91849e-33	0.35029
TSC22D2	GOBP_MITOTIC_CELL_CYCLE_PROCESS	1.88e-22	0.0478706	4.79935e-32	0.355548
STK11	GOBP_REGULATION_OF_CELL_CYCLE	1.91e-22	0.171977	2.3801e-33	0.285669
TNK2	GOBP_CHROMOSOME_ORGANIZATION	2.06e-22	0.0147818	2.40362e-33	0.999607
RB1	GOBP_CELL_CYCLE_PHASE_TRANSITION	2.14e-22	0.363063	1.23609e-39	0.381364
ZBTB1	GOBP_CHROMOSOME_ORGANIZATION	2.47e-22	0.0648572	1.9778e-32	0.100068
TSC22D2	GOBP_MITOTIC_CELL_CYCLE	2.74e-22	0.0578346	8.96263e-32	0.270696
IRF2BPL	GOBP_CELL_CYCLE	2.88e-22	0.292859	2.50129e-32	0.765736
TNK2	GOBP_CELL_DIVISION	3.11e-22	4.36068e-05	1.75422e-30	0.863071
SBNO2	GOBP_DNA_DEPENDENT_DNA_REPLICATION	3.59e-22	0.000703727	1.41364e-31	0.368028
MGA	GOBP_CELL_CYCLE	3.81e-22	0.429207	2.13907e-31	0.120063
SBNO2	GOBP_DNA_REPLICATION	4.05e-22	0.00074756	1.05434e-31	0.556141
IRF2BPL	GOBP_CELL_CYCLE_PROCESS	4.06e-22	0.376023	2.85654e-32	0.843011
RB1	GOBP_REGULATION_OF_CELL_CYCLE	4.96e-22	0.621513	4.84594e-38	0.0247875
IRF2BPL	GOBP_MITOTIC_CELL_CYCLE	5.63e-22	0.07491	3.22554e-31	0.591748
FLNB	GOBP_CHROMOSOME_ORGANIZATION	5.93e-22	0.0725944	3.11336e-29	0.968153
RB1	GOBP_REGULATION_OF_CELL_CYCLE_PROCESS	7.12e-22	0.507479	5.91358e-38	0.0468921
SNAPC1	GOBP_MITOTIC_CELL_CYCLE_PROCESS	7.23e-22	0.00407214	1.18589e-30	0.617446
ZFP36L1	GOBP_MITOTIC_CELL_CYCLE	7.36e-22	0.120802	3.23804e-32	0.00326742
COG3	GOBP_ORGANELLE_FISSION	8.59e-22	1	2.8076e-34	0.475581
RUNX1T1	GOBP_MITOTIC_CELL_CYCLE	8.76e-22	0.26276	1.00896e-30	4.96495e-07
RB1	GOBP_MITOTIC_NUCLEAR_DIVISION	9.01e-22	1	5.52757e-39	0.384952
FXR1	GOBP_CHROMOSOME_ORGANIZATION	9.62e-22	0.000141127	6.50481e-28	1
ETF1	GOBP_CELL_CYCLE	9.9e-22	0.206609	1.49098e-29	0.9713
MIDN	GOBP_DNA_REPLICATION	1e-21	0.00908238	2.26624e-30	0.829452
ZFP36L1	GOBP_CHROMOSOME_ORGANIZATION	1.01e-21	0.414824	1.00132e-33	0.0500813
EEF2	GOBP_CELL_CYCLE_PROCESS	1.01e-21	0.31478	2.78288e-34	0.684375
FLRT2	GOBP_CELLULAR_RESPONSE_TO_DNA_DAMAGE_STIMULUS	1.21e-21	0.0458523	2.2853e-23	3.27599e-13
MIDN	GOBP_DNA_DEPENDENT_DNA_REPLICATION	1.26e-21	0.00351548	1.08927e-29	0.614265
NR3C1	GOBP_CHROMOSOME_ORGANIZATION	1.3e-21	0.380193	2.03195e-24	3.10168e-09
COG3	GOBP_DNA_REPAIR	1.33e-21	0.610525	4.86594e-34	0.873742
MIDN	GOBP_DNA_METABOLIC_PROCESS	1.53e-21	0.0147079	7.7784e-30	0.270733
NFIC	GOBP_CELL_DIVISION	1.57e-21	0.112863	8.2024e-33	0.650539
FBN1	GOBP_CHROMOSOME_ORGANIZATION	1.6e-21	0.0230528	4.58063e-32	0.00768985
UBR5	GOBP_CHROMOSOME_ORGANIZATION	1.67e-21	0.0418245	3.72884e-28	0.999408
NFIC	GOBP_CHROMOSOME_SEGREGATION	1.9e-21	0.241156	6.41649e-32	0.0520676
TBL1XR1	GOBP_MITOTIC_CELL_CYCLE_PROCESS	1.97e-21	0.118325	3.26009e-28	0.630631
ASAP1	GOBP_CELL_CYCLE	2.14e-21	0.0725812	2.16943e-32	0.767844
MAP1B	GOBP_CELL_CYCLE	2.25e-21	0.178323	2.83762e-30	0.163741
CCND2	GOBP_MITOTIC_CELL_CYCLE	2.36e-21	0.0925774	7.30846e-34	0.00219259
SNAPC1	GOBP_CELL_CYCLE	2.4e-21	0.082453	6.81803e-31	0.297885
RBM27	GOBP_MITOTIC_CELL_CYCLE	2.63e-21	0.290583	3.92298e-29	0.748826
UBR5	GOBP_CELL_CYCLE_PROCESS	2.68e-21	0.206233	1.46092e-28	0.951547
MTCH1	GOBP_CELL_CYCLE	2.73e-21	0.762176	1.3934e-31	0.815733
MYH10	GOBP_MITOTIC_CELL_CYCLE	2.74e-21	0.0770178	6.29735e-36	0.260412
FBN1	GOBP_CELL_CYCLE	2.76e-21	0.178902	7.78408e-33	0.013844
PBRM1	GOBP_CHROMOSOME_ORGANIZATION	3.27e-21	0.053218	3.67838e-30	0.428886
SBNO2	GOBP_REGULATION_OF_CELL_CYCLE	3.53e-21	0.0240835	6.04402e-32	0.798298
GTF2A1	GOBP_CELL_CYCLE	3.7e-21	0.421178	1.10801e-29	0.207657
MIDN	GOBP_CHROMOSOME_SEGREGATION	3.72e-21	0.0503764	7.2108e-30	0.299849
APC	GOBP_CELL_CYCLE	3.85e-21	0.183464	9.84686e-29	0.317758
TNK2	GOBP_CELL_CYCLE_PROCESS	3.92e-21	0.00401304	8.68514e-31	0.836839
BNC2	GOBP_MRNA_METABOLIC_PROCESS	4.16e-21	0.843868	0.386155	1.45279e-31
PPP1R18	GOBP_CELL_CYCLE	4.24e-21	0.374075	2.84693e-30	0.0159252
STK11	GOBP_DNA_METABOLIC_PROCESS	4.28e-21	0.0425374	9.83026e-31	0.268109
GTF2A1	GOBP_MITOTIC_CELL_CYCLE	4.34e-21	0.0595863	6.45314e-29	0.313213
MAP3K1	GOBP_MITOTIC_CELL_CYCLE	5.08e-21	0.060441	4.27689e-27	0.0812505
GNA11	GOBP_CELL_DIVISION	5.38e-21	0.27606	7.18885e-32	0.958995
CCND2	GOBP_MITOTIC_CELL_CYCLE_PROCESS	5.67e-21	0.156541	1.1791e-33	0.00356689
GTF2A1	GOBP_CELL_CYCLE_PROCESS	6.02e-21	0.34492	2.11054e-29	0.259108
MGA	GOBP_MITOTIC_CELL_CYCLE	6.28e-21	0.493881	4.36564e-30	0.253625
MGA	GOBP_MITOTIC_CELL_CYCLE_PROCESS	6.85e-21	0.255853	8.88181e-30	0.272046
NR3C1	GOBP_MITOTIC_CELL_CYCLE	6.93e-21	0.321255	9.69316e-29	0.000887628
CCND2	GOBP_CELL_CYCLE_PROCESS	6.94e-21	0.0402779	1.22888e-28	1.87475e-07
STK11	GOBP_DNA_REPLICATION	7.03e-21	0.0123358	2.6831e-30	0.702571
SBNO2	GOBP_CHROMOSOME_SEGREGATION	7.33e-21	0.0466548	1.22473e-31	0.613864
RUNX1T1	GOBP_MITOTIC_CELL_CYCLE_PROCESS	7.35e-21	0.488181	1.26132e-28	7.3641e-08
TBL1XR1	GOBP_MITOTIC_CELL_CYCLE	7.66e-21	0.160524	1.855e-27	0.461679
UPF2	GOBP_CELL_CYCLE	7.68e-21	0.332414	1.20187e-28	0.998517
CHD4	GOBP_CHROMOSOME_ORGANIZATION	8.76e-21	0.151804	3.92493e-31	0.997927
RB1	GOBP_MITOTIC_CELL_CYCLE_PHASE_TRANSITION	9.46e-21	0.262498	9.01836e-37	0.558529
PDGFRB	GOBP_MRNA_METABOLIC_PROCESS	9.85e-21	0.999229	1.39253e-12	5.88383e-20
NFYA	GOBP_CELL_CYCLE	1.06e-20	0.149234	1.40339e-28	0.883768
STK11	GOBP_DNA_DEPENDENT_DNA_REPLICATION	1.15e-20	0.00462389	1.23985e-29	0.838469
FLNB	GOBP_MITOTIC_CELL_CYCLE	1.19e-20	0.473078	2.82584e-28	0.789187
RNF145	GOBP_MITOTIC_CELL_CYCLE	1.25e-20	0.355739	4.37245e-28	0.0691247
COG3	GOBP_CELLULAR_RESPONSE_TO_DNA_DAMAGE_STIMULUS	1.35e-20	0.740178	1.43218e-32	0.810081
MYH10	GOBP_MITOTIC_CELL_CYCLE_PROCESS	1.38e-20	0.0728623	1.49609e-34	0.183578
POLR2A	GOBP_MITOTIC_CELL_CYCLE	1.39e-20	0.405874	2.60942e-31	0.924463
MAP3K1	GOBP_MITOTIC_CELL_CYCLE_PROCESS	1.48e-20	0.0517643	7.28247e-27	0.224856
BNC2	GOBP_MRNA_PROCESSING	1.55e-20	0.632535	0.242675	2.03673e-30
COG3	GOBP_NUCLEAR_CHROMOSOME_SEGREGATION	1.8e-20	1	3.8355e-32	0.346613
STK11	GOBP_CHROMOSOME_SEGREGATION	1.83e-20	0.0637758	1.61577e-30	0.917089
FLRT2	GOBP_MITOTIC_CELL_CYCLE	1.92e-20	0.076682	1.47649e-29	2.95929e-05
CSMD1	GOBP_MRNA_PROCESSING	1.95e-20	0.499915	0.00335951	8.95728e-36
RB1	GOBP_SISTER_CHROMATID_SEGREGATION	2.22e-20	1	7.00302e-36	0.0843389
SBNO2	GOBP_DNA_METABOLIC_PROCESS	2.28e-20	0.0125918	3.47029e-30	0.447203
SPARC	GOBP_MITOTIC_CELL_CYCLE	2.3e-20	0.332772	1.29845e-27	0.744037
GTF2A1	GOBP_CHROMOSOME_ORGANIZATION	2.32e-20	0.0860958	1.73658e-28	0.793713
RUNX1T1	GOBP_CELL_CYCLE	2.65e-20	0.495327	4.77141e-26	1.62122e-09
JMY	GOBP_CELL_CYCLE	2.65e-20	0.263306	9.99651e-29	0.321589
MYH10	GOBP_CELL_CYCLE_PROCESS	2.74e-20	0.0242192	5.65883e-34	0.470292
EEF2	GOBP_CELL_DIVISION	2.9e-20	0.326917	8.45459e-32	0.373805
ATP6V1C1	GOBP_CELL_DIVISION	2.98e-20	0.522615	3.29329e-26	0.948621
ATN1	GOBP_CHROMOSOME_ORGANIZATION	3.27e-20	0.0512924	1.60149e-30	0.993605
PBRM1	GOBP_MITOTIC_CELL_CYCLE	3.3e-20	0.693941	5.86073e-30	0.543434
PIK3R1	GOBP_MITOTIC_CELL_CYCLE	3.52e-20	0.353238	2.29259e-26	0.000476187
SNAPC1	GOBP_MITOTIC_CELL_CYCLE	3.53e-20	0.00705903	4.42572e-28	0.259296
CSMD1	GOBP_MRNA_METABOLIC_PROCESS	3.68e-20	0.666787	6.8083e-05	1.06657e-33
RB1	GOBP_MITOTIC_SISTER_CHROMATID_SEGREGATION	3.88e-20	1	9.14397e-36	0.172883
TRA2B	GOBP_CELL_CYCLE	4.07e-20	0.149221	1.31217e-27	0.999823
COG3	GOBP_CELL_DIVISION	4.29e-20	0.0966209	5.37237e-31	0.960046
UBR2	GOBP_MITOTIC_CELL_CYCLE_PROCESS	4.41e-20	0.543702	1.71476e-27	0.288322
CDKN1A	GOBP_CELL_CYCLE	5.05e-20	0.683888	6.54205e-31	0.574196
POLR2A	GOBP_MITOTIC_CELL_CYCLE_PROCESS	5.58e-20	0.670543	1.12085e-30	0.986923
RBM27	GOBP_MITOTIC_CELL_CYCLE_PROCESS	5.61e-20	0.209677	2.35669e-27	0.943627
MGA	GOBP_CHROMOSOME_ORGANIZATION	5.65e-20	0.0881644	1.4638e-27	0.0907152
BAP1	GOBP_MITOTIC_CELL_CYCLE	5.99e-20	0.826188	7.6459e-30	0.992313
MGA	GOBP_CELL_CYCLE_PROCESS	6.55e-20	0.33584	4.15326e-28	0.103109
PDGFRB	GOBP_CHROMOSOME_ORGANIZATION	6.64e-20	0.392608	5.68816e-24	5.85574e-07
ATN1	GOBP_MITOTIC_CELL_CYCLE	6.66e-20	0.0168744	2.93068e-29	0.476774
ATN1	GOBP_MITOTIC_CELL_CYCLE_PROCESS	7.18e-20	0.104851	7.96941e-30	0.315646
STK38	GOBP_CELL_CYCLE	8.06e-20	0.746501	4.43607e-29	0.607876
RNF145	GOBP_MITOTIC_CELL_CYCLE_PROCESS	8.1e-20	0.262913	1.11068e-26	0.0460017
WDR82	GOBP_CHROMOSOME_ORGANIZATION	8.26e-20	0.0407516	7.27461e-30	0.82639
TCF12	GOBP_CELL_CYCLE	8.43e-20	0.130548	1.01962e-28	0.247201
CAMTA2	GOBP_CELL_CYCLE	8.81e-20	0.0754337	7.7412e-31	0.751635
TP63	GOBP_CELL_CYCLE	1.07e-19	0.34074	1.28511e-27	7.49559e-08
RASA1	GOBP_MITOTIC_CELL_CYCLE	1.18e-19	0.463639	7.51278e-26	0.860921
PTK2	GOBP_MITOTIC_CELL_CYCLE	1.22e-19	0.0676208	1.69719e-27	0.977732
PIK3CA	GOBP_CHROMOSOME_ORGANIZATION	1.26e-19	0.000681778	6.26846e-29	0.593581
KDM5A	GOBP_REGULATION_OF_CELL_CYCLE	1.29e-19	0.0631363	9.38105e-29	0.624027
RB1	GOBP_DNA_DEPENDENT_DNA_REPLICATION	1.63e-19	1	4.64481e-35	0.421937
KDM5A	GOBP_CELL_DIVISION	1.7e-19	0.738167	9.06907e-30	0.817569
COG3	GOBP_MITOTIC_NUCLEAR_DIVISION	1.73e-19	1	1.50111e-30	0.274506
SNAPC1	GOBP_CHROMOSOME_ORGANIZATION	1.73e-19	0.0534915	1.62913e-28	0.923448
COG3	GOBP_CELL_CYCLE_PHASE_TRANSITION	1.81e-19	0.438286	4.78423e-29	0.0210717
COG3	GOBP_SISTER_CHROMATID_SEGREGATION	1.9e-19	1	1.68375e-30	0.28205
UPF2	GOBP_MITOTIC_CELL_CYCLE	1.95e-19	0.275331	1.04922e-26	0.935251
NFIC	GOBP_REGULATION_OF_CELL_CYCLE	1.96e-19	0.0887496	4.6637e-29	0.204117
ZBTB38	GOBP_CELL_CYCLE	2.01e-19	0.0809968	1.00073e-31	0.00502488
IL6ST	GOBP_MITOTIC_CELL_CYCLE	2.12e-19	0.0474718	9.4307e-29	0.0700851
TCF12	GOBP_MITOTIC_CELL_CYCLE	2.25e-19	0.0926024	2.80492e-27	0.0521384
BNC2	GOBP_RNA_PROCESSING	2.28e-19	0.822064	0.279218	6.50193e-29
SREK1	GOBP_MITOTIC_CELL_CYCLE	2.31e-19	0.234993	1.09664e-26	0.21038
ZBTB38	GOBP_MITOTIC_CELL_CYCLE_PROCESS	2.31e-19	0.354722	2.75803e-33	0.0531326
UBR2	GOBP_CELL_CYCLE_PROCESS	2.59e-19	0.496285	1.79229e-26	0.309611
GNA11	GOBP_CHROMOSOME_SEGREGATION	2.65e-19	0.214866	4.2285e-29	0.635589
PIK3CA	GOBP_CELL_CYCLE	2.66e-19	0.0281281	3.12445e-30	0.934396
SBNO2	GOBP_MITOTIC_SISTER_CHROMATID_SEGREGATION	2.69e-19	0.00694695	3.05147e-28	0.388498
BNC2	GOBP_RNA_SPLICING	2.81e-19	0.552964	0.0391183	9.29962e-28
POLR2A	GOBP_CELL_CYCLE_PROCESS	2.82e-19	0.431628	1.89677e-29	0.966283
PDGFRB	GOBP_MITOTIC_CELL_CYCLE	2.85e-19	0.332772	9.00746e-28	0.0363018
GABPB1	GOBP_CELL_CYCLE	3.19e-19	0.366831	2.12286e-27	0.995298
TP63	GOBP_CHROMOSOME_ORGANIZATION	3.21e-19	0.203542	1.37925e-26	7.83429e-08
TSC22D2	GOBP_CHROMOSOME_ORGANIZATION	3.24e-19	0.253809	3.82621e-28	0.352075
LTBP2	GOBP_DNA_METABOLIC_PROCESS	3.25e-19	0.341049	1.89318e-25	3.14351e-07
BAP1	GOBP_CHROMOSOME_ORGANIZATION	3.37e-19	0.0707004	1.07758e-27	0.943505
FBXW11	GOBP_CHROMOSOME_ORGANIZATION	3.41e-19	0.334581	2.08784e-27	0.989551
NR3C1	GOBP_MITOTIC_CELL_CYCLE_PROCESS	3.41e-19	0.222112	7.21473e-27	0.00520738
ATN1	GOBP_CELL_CYCLE	3.69e-19	0.0644785	5.34825e-29	0.882102
NFIC	GOBP_ORGANELLE_FISSION	3.87e-19	0.0601623	2.86552e-28	0.136338
CPEB2	GOBP_CHROMOSOME_ORGANIZATION	3.95e-19	0.71596	1.63464e-26	0.390073
NUP153	GOBP_CELL_CYCLE	4.01e-19	0.515256	5.92315e-28	0.496913
ATP6V1C1	GOBP_BIOLOGICAL_ADHESION	4.02e-19	0.488896	0.988044	7.78625e-25
CDC5L	GOBP_CELL_CYCLE	4.31e-19	0.215312	1.08587e-25	0.966663
SNAPC1	GOBP_CELL_CYCLE_PROCESS	4.38e-19	0.0865391	1.5276e-27	0.231572
TRA2B	GOBP_CELL_DIVISION	4.41e-19	0.00174179	2.63713e-24	0.986061
TRA2B	GOBP_MITOTIC_CELL_CYCLE_PROCESS	4.49e-19	0.209095	2.22957e-26	0.99369
PRPF8	GOBP_CELL_CYCLE	4.75e-19	0.754057	1.76068e-31	0.551802
MCC	GOBP_MITOTIC_CELL_CYCLE	4.76e-19	0.290346	3.96684e-26	0.010392
DIP2C	GOBP_CELL_CYCLE	4.91e-19	0.266397	1.02347e-28	0.288037
RNF145	GOBP_CHROMOSOME_ORGANIZATION	5e-19	0.354463	5.10722e-26	0.0865697
EBF3	GOBP_MITOTIC_CELL_CYCLE_PROCESS	5.2e-19	0.718137	3.75809e-28	0.000751317
TRA2B	GOBP_MITOTIC_CELL_CYCLE	5.45e-19	0.125117	4.83296e-26	0.991339
NR3C1	GOBP_CELL_CYCLE_PROCESS	5.46e-19	0.27463	4.11219e-23	1.47424e-06
EBF3	GOBP_MITOTIC_CELL_CYCLE	5.55e-19	0.787939	3.21892e-28	0.000886477
PIK3R1	GOBP_MITOTIC_CELL_CYCLE_PROCESS	5.59e-19	0.218958	1.42584e-24	0.000603169
FLNB	GOBP_MITOTIC_CELL_CYCLE_PROCESS	5.63e-19	0.557561	3.22679e-26	0.868881
RNF145	GOBP_CELL_CYCLE_PROCESS	5.7e-19	0.335699	9.67973e-24	0.00057513
PTK2	GOBP_MITOTIC_CELL_CYCLE_PROCESS	5.88e-19	0.349657	2.80796e-27	0.985458
FAM13B	GOBP_MITOTIC_CELL_CYCLE	6.1e-19	0.204381	5.40869e-26	0.197536
KDM5A	GOBP_DNA_METABOLIC_PROCESS	6.37e-19	0.498324	1.07649e-28	0.697402
CELF2	GOBP_CELL_CYCLE	6.44e-19	0.446213	6.48448e-29	0.0587747
DIP2C	GOBP_MITOTIC_CELL_CYCLE_PROCESS	6.62e-19	0.143045	3.0753e-28	0.277912
ARRDC3	GOBP_MITOTIC_CELL_CYCLE	6.7e-19	0.347909	9.98197e-24	0.000395602
DDX39B	GOBP_CHROMOSOME_ORGANIZATION	7.33e-19	0.495917	1.57588e-27	0.999666
DIP2C	GOBP_MITOTIC_CELL_CYCLE	7.4e-19	0.20502	1.46176e-28	0.481134
SPARC	GOBP_MITOTIC_CELL_CYCLE_PROCESS	7.47e-19	0.23081	1.49808e-25	0.82644
BAP1	GOBP_MITOTIC_CELL_CYCLE_PROCESS	8.03e-19	0.850236	2.92069e-28	0.988193
UBR2	GOBP_MITOTIC_CELL_CYCLE	8.2e-19	0.544848	7.15476e-26	0.321379
FBXW11	GOBP_MITOTIC_CELL_CYCLE	8.22e-19	0.311639	1.38449e-26	0.529409
DDX39B	GOBP_CELL_CYCLE	8.54e-19	0.436448	3.51954e-27	0.62784
RBM27	GOBP_REGULATION_OF_CELL_CYCLE	8.77e-19	0.0675907	3.5266e-25	0.71448
NFIC	GOBP_MITOTIC_NUCLEAR_DIVISION	9.13e-19	0.212945	5.42767e-29	0.740317
WDR82	GOBP_MITOTIC_CELL_CYCLE	9.24e-19	0.655571	2.96328e-29	0.47431
NR3C1	GOBP_MRNA_METABOLIC_PROCESS	9.34e-19	0.999158	8.63868e-13	4.24104e-17
ZBTB38	GOBP_MITOTIC_CELL_CYCLE	9.41e-19	0.0738778	3.61715e-31	0.0226603
RB1	GOBP_DNA_CONFORMATION_CHANGE	9.96e-19	0.662907	6.04864e-33	0.118352
HTT	GOBP_MITOTIC_CELL_CYCLE_PROCESS	1.03e-18	0.456067	6.35892e-26	0.942753
PTK2	GOBP_CIRCULATORY_SYSTEM_DEVELOPMENT	1.04e-18	0.0372999	0.143947	3.96022e-25
RASA1	GOBP_MITOTIC_CELL_CYCLE_PROCESS	1.09e-18	0.278518	1.74719e-24	0.953295
FLRT2	GOBP_CELL_CYCLE_PHASE_TRANSITION	1.1e-18	0.212868	1.52409e-26	8.42818e-06
ASAP1	GOBP_CELL_CYCLE_PROCESS	1.12e-18	0.0903171	2.38578e-28	0.660187
COG3	GOBP_MITOTIC_SISTER_CHROMATID_SEGREGATION	1.12e-18	1	1.18455e-29	0.593011
KDM5A	GOBP_CHROMOSOME_SEGREGATION	1.18e-18	0.828988	1.83994e-28	0.598326
FLNB	GOBP_CELL_CYCLE	1.2e-18	0.49894	1.47864e-25	0.562677
CPEB2	GOBP_MITOTIC_CELL_CYCLE_PROCESS	1.24e-18	0.352183	1.23965e-25	0.469846
RAD50	GOBP_MITOTIC_CELL_CYCLE	1.24e-18	0.306552	6.48108e-25	0.342097
SBNO2	GOBP_NUCLEAR_CHROMOSOME_SEGREGATION	1.25e-18	0.0500018	3.12938e-28	0.538147
IRF2BPL	GOBP_CHROMOSOME_ORGANIZATION	1.3e-18	0.302092	2.81412e-27	0.868768
FLRT2	GOBP_DNA_REPAIR	1.42e-18	0.358189	4.3242e-21	2.70724e-11
RBM17	GOBP_CELL_CYCLE	1.5e-18	0.633814	7.13109e-26	0.797382
PBRM1	GOBP_MITOTIC_CELL_CYCLE_PROCESS	1.54e-18	0.743385	8.94513e-28	0.77423
RBM6	GOBP_CHROMOSOME_ORGANIZATION	1.57e-18	0.229788	3.47557e-28	0.944806
MYO1E	GOBP_MITOTIC_CELL_CYCLE	1.67e-18	0.136847	1.2963e-30	0.539291
TSC22D2	GOBP_CELL_CYCLE_PROCESS	1.83e-18	0.11244	4.86253e-26	0.074822
SBNO2	GOBP_SISTER_CHROMATID_SEGREGATION	1.84e-18	0.0149118	2.3434e-27	0.435006
ARRDC3	GOBP_CELL_CYCLE_PROCESS	1.85e-18	0.410185	1.27187e-20	1.05487e-06
FAT1	GOBP_CHROMOSOME_ORGANIZATION	1.91e-18	0.859676	3.62575e-25	0.0045665
FXR1	GOBP_CELL_CYCLE	2.02e-18	0.000813663	4.2355e-24	0.999941
PPP1R18	GOBP_CELL_CYCLE_PROCESS	2.06e-18	0.502043	8.50299e-26	0.00334018
PBRM1	GOBP_CELL_CYCLE	2.23e-18	0.661116	1.82076e-27	0.720445
PTPRD	GOBP_MRNA_METABOLIC_PROCESS	2.31e-18	0.992344	0.374099	1.95915e-27
MIDN	GOBP_MITOTIC_SISTER_CHROMATID_SEGREGATION	2.39e-18	0.00755672	2.01143e-25	0.67435
JMY	GOBP_MITOTIC_CELL_CYCLE	2.43e-18	0.326164	1.98986e-25	0.0663676
NR3C1	GOBP_REGULATION_OF_CELL_CYCLE	2.48e-18	0.180785	1.43046e-23	5.93201e-05
HDLBP	GOBP_MITOTIC_CELL_CYCLE	2.53e-18	1	1.86506e-25	0.830945
IFFO1	GOBP_CHROMOSOME_ORGANIZATION	2.64e-18	0.151804	4.23784e-29	0.000795413
NFIC	GOBP_SISTER_CHROMATID_SEGREGATION	2.76e-18	0.170086	1.27656e-27	0.208281
HTT	GOBP_MITOTIC_CELL_CYCLE	2.81e-18	0.606873	1.75997e-25	0.947244
RUNX1T1	GOBP_CELL_CYCLE_PROCESS	2.81e-18	0.544719	9.36284e-23	1.79299e-09
IL6ST	GOBP_MITOTIC_CELL_CYCLE_PROCESS	2.9e-18	0.0352212	4.52206e-27	0.108314
ANKHD1	GOBP_MITOTIC_CELL_CYCLE	3.04e-18	0.429964	3.83075e-25	0.850549
RBM27	GOBP_CELL_CYCLE_PROCESS	3.12e-18	0.228319	1.02809e-24	0.383178
CHD4	GOBP_MITOTIC_CELL_CYCLE	3.13e-18	0.0592463	5.28575e-27	0.995674
NFIC	GOBP_NUCLEAR_CHROMOSOME_SEGREGATION	3.18e-18	0.147996	8.46353e-27	0.0447106
TCF12	GOBP_CHROMOSOME_ORGANIZATION	3.25e-18	0.0144139	2.92816e-25	0.150374
FBXW11	GOBP_MITOTIC_CELL_CYCLE_PROCESS	3.29e-18	0.217787	7.64168e-26	0.904244
RBM6	GOBP_MITOTIC_CELL_CYCLE	3.48e-18	0.821398	4.46382e-28	0.660608
STK11	GOBP_MITOTIC_SISTER_CHROMATID_SEGREGATION	3.64e-18	0.00981374	3.09883e-26	0.751705
GABPB1	GOBP_CHROMOSOME_ORGANIZATION	3.67e-18	0.0532951	4.06817e-25	0.974127
ATP6V1C1	GOBP_DNA_METABOLIC_PROCESS	3.74e-18	0.0131173	4.2434e-22	0.999983
SREK1	GOBP_MITOTIC_CELL_CYCLE_PROCESS	3.89e-18	0.142009	4.30915e-25	0.402929
MGA	GOBP_DNA_METABOLIC_PROCESS	4.19e-18	0.590998	3.33036e-25	0.0243258
ZFP36L1	GOBP_REGULATION_OF_CELL_CYCLE	4.49e-18	0.0845538	9.54228e-26	0.00128297
MIDN	GOBP_SISTER_CHROMATID_SEGREGATION	4.53e-18	0.0161449	3.22885e-25	0.487925
POLR2A	GOBP_CHROMOSOME_SEGREGATION	4.57e-18	0.770769	8.04063e-28	0.749449
TRA2B	GOBP_CHROMOSOME_ORGANIZATION	4.73e-18	0.321598	3.23015e-25	0.999954
RAD50	GOBP_REGULATION_OF_CELL_CYCLE	4.88e-18	0.0880182	6.92805e-24	0.651537
MCC	GOBP_MITOTIC_CELL_CYCLE_PROCESS	5.01e-18	0.189584	6.39875e-25	0.0275562
RBM17	GOBP_MITOTIC_CELL_CYCLE	5.46e-18	0.418435	8.22838e-25	0.566695
FBN1	GOBP_MITOTIC_CELL_CYCLE	5.56e-18	0.164163	6.94763e-29	0.323243
PTK2	GOBP_VASCULATURE_DEVELOPMENT	5.62e-18	0.0137972	0.0533773	2.89419e-23
PDGFRB	GOBP_MITOTIC_CELL_CYCLE_PROCESS	5.69e-18	0.23081	1.48037e-25	0.0248196
IFFO1	GOBP_CELL_CYCLE	5.86e-18	0.205475	9.12522e-26	1.09388e-06
MIDN	GOBP_NUCLEAR_CHROMOSOME_SEGREGATION	5.97e-18	0.0536149	1.31968e-25	0.532081
HDLBP	GOBP_MITOTIC_CELL_CYCLE_PROCESS	6.07e-18	1	5.76889e-25	0.831196
PPP1R18	GOBP_MITOTIC_CELL_CYCLE_PROCESS	6.32e-18	0.665399	4.34822e-26	0.025475
APC	GOBP_MITOTIC_CELL_CYCLE	6.36e-18	0.219486	5.73108e-25	0.859643
POLR2A	GOBP_CHROMOSOME_ORGANIZATION	6.47e-18	0.934324	8.27538e-28	0.99908
CHD4	GOBP_MITOTIC_CELL_CYCLE_PROCESS	6.71e-18	0.15753	6.14638e-27	0.98059
UBR5	GOBP_CELL_DIVISION	6.71e-18	0.631856	2.72548e-24	0.379047
PPP1R18	GOBP_MITOTIC_CELL_CYCLE	6.76e-18	0.71767	4.98679e-26	0.0226955
MYO1E	GOBP_CELL_CYCLE	7.01e-18	0.277812	9.54208e-30	0.381667
LMO4	GOBP_CELL_ACTIVATION	7.23e-18	4.6395e-18	6.13452e-10	0.999672
NFIC	GOBP_REGULATION_OF_CELL_CYCLE_PROCESS	7.29e-18	0.164311	2.86482e-27	0.414795
TBL1XR1	GOBP_CELL_CYCLE_PROCESS	7.37e-18	0.39683	4.66586e-24	0.480207
LTBP2	GOBP_CELLULAR_RESPONSE_TO_DNA_DAMAGE_STIMULUS	7.58e-18	0.201883	1.16483e-23	1.40101e-06
RNF145	GOBP_REGULATION_OF_CELL_CYCLE	7.78e-18	0.17052	8.61087e-23	0.00435265
FOXN3	GOBP_MITOTIC_CELL_CYCLE_PROCESS	8.05e-18	0.0289905	7.30664e-28	0.138197
RAD50	GOBP_MITOTIC_CELL_CYCLE_PROCESS	8.09e-18	0.163298	7.82181e-24	0.596558
EBF3	GOBP_CELL_CYCLE_PROCESS	8.32e-18	0.860294	3.33409e-26	0.00056111
ARRDC3	GOBP_REGULATION_OF_CELL_CYCLE	8.4e-18	0.243354	2.44431e-21	7.28402e-05
ARRDC3	GOBP_MITOTIC_CELL_CYCLE_PROCESS	8.51e-18	0.195168	6.10515e-23	0.003701
ZBTB1	GOBP_REGULATION_OF_CELL_CYCLE	9.2e-18	0.22689	3.93486e-25	0.00806907
MYO1E	GOBP_MITOTIC_CELL_CYCLE_PROCESS	9.38e-18	0.349609	7.07004e-30	0.662214
RUNX1T1	GOBP_DNA_METABOLIC_PROCESS	9.44e-18	0.00719856	2.81666e-16	3.41651e-13
PDGFRB	GOBP_CELL_CYCLE_PROCESS	9.55e-18	0.286796	2.74312e-23	0.000229168
STK11	GOBP_SISTER_CHROMATID_SEGREGATION	9.91e-18	0.0206517	5.67713e-26	0.853754
PPP1R18	GOBP_CHROMOSOME_ORGANIZATION	1.01e-17	0.108761	8.36219e-26	0.161348
MAP1B	GOBP_MITOTIC_CELL_CYCLE	1.03e-17	0.139165	1.2731e-25	0.655762
RBM27	GOBP_CHROMOSOME_ORGANIZATION	1.09e-17	0.381238	1.23063e-24	0.988177
GNA11	GOBP_ORGANELLE_FISSION	1.15e-17	0.333719	5.81446e-27	0.753919
MYH10	GOBP_CHROMOSOME_ORGANIZATION	1.15e-17	0.682294	6.12852e-31	0.477569
SBNO2	GOBP_MITOTIC_NUCLEAR_DIVISION	1.16e-17	0.0864343	1.40735e-26	0.205398
HTT	GOBP_DNA_REPLICATION	1.19e-17	0.739827	9.09773e-25	0.993856
RB1	GOBP_REGULATION_OF_CELL_CYCLE_PHASE_TRANSITION	1.2e-17	0.477075	2.45771e-31	0.32178
BCL6	GOBP_CELL_CYCLE	1.22e-17	0.0827655	1.40651e-28	0.00477681
MAP3K1	GOBP_CHROMOSOME_ORGANIZATION	1.25e-17	0.232072	1.45897e-23	0.169498
FAM13B	GOBP_MITOTIC_CELL_CYCLE_PROCESS	1.38e-17	0.155058	2.13256e-24	0.443926
UPF2	GOBP_CHROMOSOME_ORGANIZATION	1.38e-17	0.271361	2.62264e-24	0.995757
LTBP2	GOBP_CELL_CYCLE_PHASE_TRANSITION	1.4e-17	0.504197	3.01675e-26	0.00058235
FAT1	GOBP_MITOTIC_CELL_CYCLE_PROCESS	1.43e-17	0.247592	1.28031e-24	0.0752236
STK11	GOBP_NUCLEAR_CHROMOSOME_SEGREGATION	1.44e-17	0.0664672	2.81221e-26	0.928938
HTT	GOBP_CELL_CYCLE_PROCESS	1.51e-17	0.806775	1.37908e-24	0.817892
PTPRD	GOBP_MRNA_PROCESSING	1.55e-17	0.999751	0.378556	2.91111e-26
CELF2	GOBP_MITOTIC_CELL_CYCLE	1.62e-17	0.481736	2.57288e-26	0.0193087
APC	GOBP_MITOTIC_CELL_CYCLE_PROCESS	1.64e-17	0.132065	3.32115e-24	0.872544
PTPN23	GOBP_CHROMOSOME_ORGANIZATION	1.79e-17	0.0380053	6.98777e-24	0.999737
ZFP36L1	GOBP_CELL_CYCLE_PHASE_TRANSITION	1.8e-17	0.261815	8.50681e-27	0.0410227
TCF12	GOBP_MITOTIC_CELL_CYCLE_PROCESS	1.85e-17	0.14074	1.64403e-25	0.336102
MIDN	GOBP_MITOTIC_NUCLEAR_DIVISION	1.89e-17	0.0921515	2.74958e-25	0.763949
UPF2	GOBP_MITOTIC_CELL_CYCLE_PROCESS	1.95e-17	0.188993	6.19137e-24	0.949404
FLRT2	GOBP_REGULATION_OF_CELL_CYCLE_PROCESS	1.99e-17	0.133684	4.86618e-24	5.19994e-06
IRF2BPL	GOBP_CELL_CYCLE_PHASE_TRANSITION	2.02e-17	0.434108	1.18592e-25	0.67307
DEK	GOBP_CELL_CYCLE	2.03e-17	0.68481	5.32758e-26	0.85316
NFIC	GOBP_MITOTIC_SISTER_CHROMATID_SEGREGATION	2.05e-17	0.116243	1.09577e-26	0.724801
PIK3CA	GOBP_MITOTIC_CELL_CYCLE	2.11e-17	0.0471123	1.79534e-27	0.951331
EBF3	GOBP_CELL_CYCLE	2.18e-17	0.948989	1.5008e-25	0.000519226
GNA11	GOBP_MITOTIC_NUCLEAR_DIVISION	2.2e-17	0.188882	2.68177e-26	0.748725
CAMTA2	GOBP_CELL_CYCLE_PROCESS	2.25e-17	0.0382605	6.76867e-27	0.897439
BAP1	GOBP_CELL_CYCLE	2.32e-17	0.50565	5.66391e-26	0.998469
JMY	GOBP_MITOTIC_CELL_CYCLE_PROCESS	2.35e-17	0.185328	8.39951e-24	0.0638016
MAP1B	GOBP_MITOTIC_CELL_CYCLE_PROCESS	2.35e-17	0.0594984	8.20726e-25	0.762886
GTF2A1	GOBP_CELL_CYCLE_PHASE_TRANSITION	2.36e-17	0.176742	3.4679e-24	0.251814
MYH10	GOBP_CHROMOSOME_SEGREGATION	2.43e-17	0.792048	4.93043e-29	0.0183059
MTCH1	GOBP_CHROMOSOME_ORGANIZATION	2.44e-17	0.364823	6.11099e-25	0.146943
MIDN	GOBP_REGULATION_OF_CELL_CYCLE_PROCESS	2.5e-17	0.475288	1.01412e-25	0.59693
FXR1	GOBP_MITOTIC_CELL_CYCLE_PROCESS	2.54e-17	0.00351928	3.24329e-23	0.996867
KDM5A	GOBP_ORGANELLE_FISSION	2.54e-17	0.506618	2.41807e-26	0.651386
STK11	GOBP_REGULATION_OF_CELL_CYCLE_PROCESS	2.58e-17	0.536024	1.11891e-26	0.685858
ATP6V1C1	GOBP_REGULATION_OF_CELL_CYCLE	2.65e-17	0.527908	1.13313e-22	0.994775
NFIC	GOBP_DNA_DEPENDENT_DNA_REPLICATION	2.69e-17	0.00119111	3.82607e-24	0.306199
WDR82	GOBP_MITOTIC_CELL_CYCLE_PROCESS	2.7e-17	0.712002	4.95942e-27	0.416678
FXR1	GOBP_MITOTIC_CELL_CYCLE	2.71e-17	0.00406178	3.07002e-23	0.997419
CHD4	GOBP_CELL_CYCLE	2.84e-17	0.205475	3.83545e-26	0.991059
CPEB2	GOBP_MITOTIC_CELL_CYCLE	2.96e-17	0.425447	9.59684e-24	0.330025
FBN1	GOBP_MITOTIC_CELL_CYCLE_PROCESS	2.96e-17	0.122881	2.00178e-27	0.218177
SPARC	GOBP_CHROMOSOME_ORGANIZATION	3.05e-17	0.392608	8.80766e-24	0.999132
FLNC	GOBP_MRNA_METABOLIC_PROCESS	3.05e-17	0.544353	5.03213e-05	2.49313e-24
ETF1	GOBP_MITOTIC_CELL_CYCLE	3.06e-17	0.219409	1.00749e-23	0.964025
STK11	GOBP_MITOTIC_NUCLEAR_DIVISION	3.08e-17	0.112155	6.33402e-26	0.749414
HSP90AB1	GOBP_CELL_CYCLE	3.08e-17	0.212468	2.05613e-25	0.883991
FBN1	GOBP_CELL_CYCLE_PROCESS	3.25e-17	0.111937	2.16336e-26	0.0256873
LTBP2	GOBP_REGULATION_OF_CELL_CYCLE	3.66e-17	0.188108	5.02977e-25	0.000445965
HTT	GOBP_DNA_METABOLIC_PROCESS	3.72e-17	0.915173	3.5642e-24	0.906178
CPEB2	GOBP_CELL_CYCLE_PROCESS	3.76e-17	0.719472	3.03981e-23	0.0846236
RBM6	GOBP_MITOTIC_CELL_CYCLE_PROCESS	3.78e-17	0.846375	1.97459e-26	0.48491
PDGFRB	GOBP_REGULATION_OF_CELL_CYCLE	3.78e-17	0.16642	1.33181e-23	0.00605586
GNA11	GOBP_MITOTIC_SISTER_CHROMATID_SEGREGATION	3.83e-17	0.0332073	6.56943e-25	0.393507
FLCN	GOBP_CELL_CYCLE	4.14e-17	0.0753018	1.19922e-28	0.377956
GNAI2	GOBP_MITOTIC_CELL_CYCLE	4.2e-17	0.839923	6.91751e-28	0.219395
IFFO1	GOBP_MITOTIC_CELL_CYCLE	4.32e-17	0.0592463	2.81153e-26	0.000400574
PIK3CA	GOBP_MITOTIC_CELL_CYCLE_PROCESS	4.54e-17	0.0330702	9.23494e-27	0.878783
KDM5A	GOBP_REGULATION_OF_CELL_CYCLE_PROCESS	4.62e-17	0.0358198	6.12339e-25	0.86615
EEF2	GOBP_ORGANELLE_FISSION	4.67e-17	0.505546	2.17032e-27	0.821259
RBM6	GOBP_CELL_CYCLE	4.87e-17	0.841639	1.83431e-26	0.762213
COG3	GOBP_MITOTIC_CELL_CYCLE_PHASE_TRANSITION	5.03e-17	0.307234	1.01281e-25	0.0726516
UBR5	GOBP_DNA_METABOLIC_PROCESS	5.04e-17	0.00166394	5.30232e-21	0.988644
ASAP1	GOBP_CHROMOSOME_ORGANIZATION	5.08e-17	0.0544528	1.3292e-25	0.602243
SPARC	GOBP_CELL_CYCLE_PROCESS	5.32e-17	0.286796	2.86546e-23	0.865261
CCND3	GOBP_CELL_CYCLE	5.58e-17	0.391207	2.49617e-26	0.0197825
GNA11	GOBP_SISTER_CHROMATID_SEGREGATION	6.25e-17	0.0563502	6.40593e-25	0.488258
ZFP36L1	GOBP_REGULATION_OF_CELL_CYCLE_PROCESS	6.25e-17	0.113956	7.82961e-25	0.00715769
TBL1XR1	GOBP_CELL_DIVISION	6.36e-17	0.0300915	6.72012e-22	0.695996
IRF2BPL	GOBP_DNA_METABOLIC_PROCESS	6.44e-17	0.202243	1.92513e-24	0.455464
LMO4	GOBP_IMMUNE_RESPONSE	6.8e-17	4.09614e-16	1.72989e-10	1
MYO1C	GOBP_CELL_CYCLE	6.93e-17	0.398594	2.17299e-27	0.277234
WDR82	GOBP_CELL_CYCLE	7.16e-17	0.740698	3.09475e-26	0.279591
FBXW11	GOBP_CELL_CYCLE_PROCESS	7.19e-17	0.300265	6.35684e-24	0.523977
ASAP1	GOBP_REGULATION_OF_CELL_CYCLE	7.26e-17	0.0675245	2.78014e-25	0.397087
MTCH1	GOBP_MITOTIC_CELL_CYCLE_PROCESS	7.31e-17	0.833133	2.07106e-25	0.894542
NFIC	GOBP_DNA_METABOLIC_PROCESS	7.37e-17	0.0019359	1.64479e-23	0.200152
FOXO3	GOBP_IMMUNE_RESPONSE	7.6e-17	3.22013e-23	0.999617	0.998872
SPARC	GOBP_REGULATION_OF_CELL_CYCLE	7.64e-17	0.16642	1.02952e-22	0.662691
NCOR1	GOBP_CELL_CYCLE	7.76e-17	0.485223	3.6447e-26	0.60127
MIDN	GOBP_CELLULAR_RESPONSE_TO_DNA_DAMAGE_STIMULUS	7.88e-17	0.0765232	5.95817e-24	0.321323
TSC22D2	GOBP_REGULATION_OF_CELL_CYCLE	7.98e-17	0.0972211	5.13409e-23	0.0183013
ASAP1	GOBP_CELL_DIVISION	8.09e-17	0.143628	7.19508e-26	0.848421
KDM5A	GOBP_DNA_REPLICATION	8.11e-17	0.299532	1.44185e-25	1
SBNO2	GOBP_ORGANELLE_FISSION	8.47e-17	0.136391	9.47043e-26	0.394541
ZBTB1	GOBP_CELL_DIVISION	8.52e-17	0.0567753	4.00224e-24	0.0856826
GNA11	GOBP_REGULATION_OF_CELL_CYCLE	8.73e-17	0.261686	1.18721e-25	0.9286
KDM5A	GOBP_MITOTIC_NUCLEAR_DIVISION	9.04e-17	0.808355	2.1103e-25	0.296619
CPEB2	GOBP_DNA_REPLICATION	9.09e-17	0.291415	4.2782e-23	0.475634
UBR5	GOBP_REGULATION_OF_CELL_CYCLE	9.1e-17	0.118745	1.58578e-22	0.992049
IGF2BP2	GOBP_MITOTIC_CELL_CYCLE_PROCESS	9.46e-17	0.161409	1.89395e-25	0.00728486
CSMD1	GOBP_CELL_CYCLE	9.55e-17	0.094852	6.10402e-21	1.60335e-10
MGA	GOBP_DNA_REPLICATION	9.84e-17	0.652645	6.09898e-25	1
MCC	GOBP_REGULATION_OF_CELL_CYCLE	1.03e-16	0.0890594	4.50081e-22	0.00600111
TNK2	GOBP_CHROMOSOME_SEGREGATION	1.03e-16	0.0115621	1.08846e-24	0.984419
EEF2	GOBP_MITOTIC_SISTER_CHROMATID_SEGREGATION	1.08e-16	0.0643705	7.21474e-26	0.712466
CDKN1A	GOBP_CHROMOSOME_ORGANIZATION	1.09e-16	0.345948	1.06919e-23	0.00619174
FAM13B	GOBP_REGULATION_OF_CELL_CYCLE	1.09e-16	0.0710673	8.54256e-23	0.399394
ZBTB1	GOBP_DNA_METABOLIC_PROCESS	1.1e-16	0.360054	9.04955e-26	0.872144
FLCN	GOBP_MITOTIC_CELL_CYCLE	1.1e-16	0.214815	1.21583e-28	0.686702
MTCH1	GOBP_CELL_CYCLE_PROCESS	1.11e-16	0.808975	5.32421e-25	0.649747
STK11	GOBP_ORGANELLE_FISSION	1.12e-16	0.179292	4.31027e-25	0.46376
GNAI2	GOBP_CHROMOSOME_ORGANIZATION	1.18e-16	0.398525	1.56056e-26	0.107197
ZFP36L2	GOBP_CELL_CYCLE	1.19e-16	0.767273	7.20266e-16	2.37482e-10
RAD50	GOBP_CELL_CYCLE_PROCESS	1.28e-16	0.272934	2.03565e-22	0.483149
KCMF1	GOBP_CELL_CYCLE	1.31e-16	0.823551	5.36257e-22	0.675894
ZBTB1	GOBP_REGULATION_OF_CELL_CYCLE_PROCESS	1.31e-16	0.22857	1.23917e-24	0.130346
SBNO2	GOBP_REGULATION_OF_CELL_CYCLE_PROCESS	1.34e-16	0.214962	8.4386e-26	0.563567
TP63	GOBP_MITOTIC_CELL_CYCLE	1.34e-16	0.35891	2.73439e-25	7.68358e-05
CAMTA2	GOBP_MITOTIC_CELL_CYCLE	1.36e-16	0.29605	2.33532e-26	0.546028
RUNX1T1	GOBP_CHROMOSOME_ORGANIZATION	1.4e-16	0.140488	5.42251e-20	8.2402e-09
PTK2	GOBP_BLOOD_VESSEL_MORPHOGENESIS	1.43e-16	0.0469701	0.0559677	6.85494e-22
ZFP36L1	GOBP_DNA_METABOLIC_PROCESS	1.43e-16	0.387107	5.28899e-25	0.0114255
COG3	GOBP_REGULATION_OF_CELL_CYCLE_PROCESS	1.46e-16	0.616418	9.41549e-26	0.197821
TRAM2	GOBP_CELL_CYCLE	1.52e-16	0.41961	3.70107e-26	0.367573
MTCH1	GOBP_MITOTIC_CELL_CYCLE	1.52e-16	0.880768	5.61934e-25	0.884452
EEF2	GOBP_CHROMOSOME_SEGREGATION	1.6e-16	0.339983	2.50484e-26	0.707003
RBM17	GOBP_MITOTIC_CELL_CYCLE_PROCESS	1.61e-16	0.309008	1.25084e-22	0.427235
PIK3R1	GOBP_CELL_CYCLE_PROCESS	1.69e-16	0.349823	2.35102e-21	0.000720405
EEF2	GOBP_MITOTIC_NUCLEAR_DIVISION	1.7e-16	0.304845	2.70563e-26	0.802881
MIDN	GOBP_ORGANELLE_FISSION	1.77e-16	0.145962	5.20521e-24	0.61193
MAP3K1	GOBP_CELL_CYCLE_PROCESS	1.81e-16	0.108346	6.64477e-22	0.265704
TP63	GOBP_MITOTIC_CELL_CYCLE_PROCESS	1.86e-16	0.454231	1.60201e-25	0.00018258
LTBP2	GOBP_REGULATION_OF_CELL_CYCLE_PROCESS	1.89e-16	0.193297	2.80026e-24	0.0011065
ANKHD1	GOBP_MITOTIC_CELL_CYCLE_PROCESS	2.01e-16	0.341562	1.05126e-22	0.904091
CAMTA2	GOBP_MITOTIC_CELL_CYCLE_PROCESS	2.07e-16	0.346112	3.11364e-26	0.674272
STK11	GOBP_CELLULAR_RESPONSE_TO_DNA_DAMAGE_STIMULUS	2.18e-16	0.105418	2.48445e-24	0.364605
CPEB2	GOBP_CELLULAR_MACROMOLECULE_BIOSYNTHETIC_PROCESS	2.18e-16	0.000128226	3.00771e-19	0.487694
GNAI2	GOBP_CELL_CYCLE	2.18e-16	0.865425	6.01115e-25	0.00338774
FOXO3	GOBP_REGULATION_OF_IMMUNE_SYSTEM_PROCESS	2.22e-16	1.29847e-22	0.999502	0.961079
RASA1	GOBP_REGULATION_OF_CELL_CYCLE	2.23e-16	0.208599	3.60515e-21	0.441572
IFFO1	GOBP_MITOTIC_CELL_CYCLE_PROCESS	2.24e-16	0.15753	3.67293e-25	0.000204375
PRPF8	GOBP_CELL_CYCLE_PROCESS	2.25e-16	0.794306	6.06088e-27	0.291277
BCL6	GOBP_CHROMOSOME_ORGANIZATION	2.39e-16	0.339729	3.53875e-27	0.00847913
SBNO2	GOBP_CELLULAR_RESPONSE_TO_DNA_DAMAGE_STIMULUS	2.49e-16	0.0688011	4.28182e-25	0.893024
BCL6	GOBP_MITOTIC_CELL_CYCLE_PROCESS	2.56e-16	0.0286234	5.32966e-27	0.0752448
TP63	GOBP_CELL_CYCLE_PROCESS	2.57e-16	0.743157	1.61398e-23	1.9412e-06
IL6ST	GOBP_CELL_CYCLE_PROCESS	2.65e-16	0.0867111	3.19773e-23	0.00634124
MIDN	GOBP_CELL_CYCLE_PHASE_TRANSITION	2.69e-16	0.809543	1.95754e-23	0.0529799
TSC22D2	GOBP_CELL_DIVISION	2.77e-16	0.0926983	8.18639e-24	0.717458
ZBTB1	GOBP_CELL_CYCLE_PHASE_TRANSITION	2.81e-16	0.502506	5.51729e-25	0.41143
LTBP2	GOBP_CELL_DIVISION	2.85e-16	0.0647875	1.11996e-25	0.160799
FAT1	GOBP_CELL_CYCLE_PROCESS	2.9e-16	0.574408	1.48522e-22	0.0191851
TNK2	GOBP_REGULATION_OF_CELL_CYCLE	3e-16	0.00819636	8.88463e-24	0.845707
DDX39B	GOBP_MITOTIC_CELL_CYCLE	3e-16	0.676614	1.29121e-22	0.0368557
ZBTB38	GOBP_CELL_CYCLE_PROCESS	3.11e-16	0.0906584	1.48903e-27	0.116597
GNA11	GOBP_NUCLEAR_CHROMOSOME_SEGREGATION	3.34e-16	0.129767	3.39766e-24	0.472989
MGA	GOBP_CELLULAR_MACROMOLECULE_BIOSYNTHETIC_PROCESS	3.35e-16	0.00034886	1.53577e-20	0.414398
EEF2	GOBP_SISTER_CHROMATID_SEGREGATION	3.39e-16	0.104586	2.34778e-25	0.785745
ATP6V1C1	GOBP_CELLULAR_MACROMOLECULE_BIOSYNTHETIC_PROCESS	3.4e-16	0.00729644	1.80116e-19	0.998433
ATP6V1C1	GOBP_REGULATION_OF_CELL_CYCLE_PROCESS	3.4e-16	0.685489	1.91765e-21	0.998245
COG3	GOBP_DNA_REPLICATION	3.56e-16	1	4.61076e-26	0.96302
DIP2C	GOBP_CHROMOSOME_ORGANIZATION	3.6e-16	0.092539	5.09917e-24	0.299388
KLF3	GOBP_CELL_CYCLE	3.68e-16	0.986689	2.5972e-24	0.0942164
MAP1B	GOBP_CELL_CYCLE_PROCESS	3.73e-16	0.177985	1.51928e-23	0.68015
DDX39B	GOBP_MITOTIC_CELL_CYCLE_PROCESS	3.77e-16	0.752546	3.97456e-23	0.148046
KDM5A	GOBP_MITOTIC_CELL_CYCLE_PHASE_TRANSITION	3.82e-16	0.0331286	2.26939e-23	0.550447
ANKHD1	GOBP_CHROMOSOME_ORGANIZATION	3.85e-16	0.638794	1.30499e-22	0.910484
GABPB1	GOBP_MITOTIC_CELL_CYCLE	3.89e-16	0.146209	8.4438e-23	0.958414
GTF2A1	GOBP_DNA_METABOLIC_PROCESS	3.96e-16	0.196109	4.12024e-23	0.917701
MYO1E	GOBP_CELL_CYCLE_PROCESS	3.99e-16	0.33906	6.96336e-27	0.334445
FAM13B	GOBP_CELL_CYCLE_PROCESS	4e-16	0.123684	1.83327e-22	0.617592
LTBP2	GOBP_DNA_REPAIR	4.01e-16	0.364661	1.29408e-20	4.31653e-07
CSMD1	GOBP_MITOTIC_CELL_CYCLE	4.1e-16	0.158433	3.97797e-25	2.16298e-05
GABPB1	GOBP_MITOTIC_CELL_CYCLE_PROCESS	4.18e-16	0.0952098	1.42486e-22	0.959562
ETF1	GOBP_MITOTIC_CELL_CYCLE_PROCESS	4.43e-16	0.14934	5.13057e-22	0.922081
UBR5	GOBP_CELLULAR_MACROMOLECULE_BIOSYNTHETIC_PROCESS	4.65e-16	0.000755454	4.03715e-19	0.500883
PIK3R1	GOBP_CHROMOSOME_ORGANIZATION	4.76e-16	0.776421	1.40212e-18	2.3507e-06
FLRT2	GOBP_REGULATION_OF_CELL_CYCLE	4.85e-16	0.140284	4.99368e-23	9.72326e-05
PTPRD	GOBP_RNA_SPLICING	5.01e-16	0.999049	0.0513885	3.07089e-23
UBR2	GOBP_CHROMOSOME_ORGANIZATION	5.07e-16	0.751641	2.42045e-22	0.32841
DDX39B	GOBP_CELL_CYCLE_PROCESS	5.08e-16	0.448651	2.07092e-23	0.719107
CD81	GOBP_CELL_CYCLE	5.33e-16	0.00794544	1.82621e-24	0.00128028
KCMF1	GOBP_MITOTIC_CELL_CYCLE	5.34e-16	0.812968	2.20642e-21	0.930232
MAP3K1	GOBP_REGULATION_OF_CELL_CYCLE	5.38e-16	0.0349711	7.45312e-21	0.30661
CELF2	GOBP_MITOTIC_CELL_CYCLE_PROCESS	5.38e-16	0.340333	7.61071e-24	0.0199628
BCL6	GOBP_CELL_DIVISION	5.77e-16	0.00062228	2.52133e-24	0.0304002
FKBP5	GOBP_CELL_CYCLE	5.84e-16	0.738164	6.6202e-24	0.461707
IGF2BP2	GOBP_MITOTIC_CELL_CYCLE	5.85e-16	0.087881	2.09406e-24	0.0230135
RB1	GOBP_NEGATIVE_REGULATION_OF_CELL_CYCLE_PROCESS	5.86e-16	0.684316	8.4658e-28	0.0618873
ATN1	GOBP_CELL_CYCLE_PROCESS	6.29e-16	0.0601627	6.47365e-24	0.544342
NFIC	GOBP_CELL_CYCLE_PHASE_TRANSITION	6.61e-16	0.486113	1.24802e-24	0.287901
KDM5A	GOBP_CELL_CYCLE_PHASE_TRANSITION	6.95e-16	0.0411566	3.41878e-23	0.704273
CSMD1	GOBP_RNA_PROCESSING	7.59e-16	0.343677	0.00199137	6.19285e-27
UPF2	GOBP_CELL_CYCLE_PROCESS	7.61e-16	0.328824	4.15408e-22	0.995602
SREK1	GOBP_CELL_CYCLE_PROCESS	7.97e-16	0.295562	4.08532e-22	0.276714
GTF2A1	GOBP_CELLULAR_RESPONSE_TO_DNA_DAMAGE_STIMULUS	7.98e-16	0.0388023	1.85465e-21	0.269658
GNAI2	GOBP_MITOTIC_CELL_CYCLE_PROCESS	8.14e-16	0.861316	6.42497e-26	0.26094
CCND2	GOBP_REGULATION_OF_CELL_CYCLE	8.19e-16	0.0495003	1.28044e-22	6.35525e-05
PDGFRB	GOBP_MRNA_PROCESSING	8.35e-16	0.999974	3.0194e-09	4.06485e-16
ARRDC3	GOBP_CHROMOSOME_ORGANIZATION	8.39e-16	0.676971	1.52688e-19	0.000228264
MGA	GOBP_CELL_CYCLE_PHASE_TRANSITION	8.79e-16	0.372333	3.22607e-23	0.714414
PRPF8	GOBP_MITOTIC_CELL_CYCLE	8.81e-16	0.848778	1.87884e-26	0.787183
STK38	GOBP_CHROMOSOME_ORGANIZATION	8.93e-16	0.682229	1.95251e-23	0.682723
TCF12	GOBP_CELL_CYCLE_PROCESS	9.13e-16	0.0739814	4.24527e-23	0.696311
FAT1	GOBP_MITOTIC_CELL_CYCLE	9.22e-16	0.305398	2.98309e-22	0.0914374
TBL1XR1	GOBP_REGULATION_OF_CELL_CYCLE	9.69e-16	0.506333	1.42707e-21	0.643075
ZBTB38	GOBP_CHROMOSOME_ORGANIZATION	9.8e-16	0.330672	2.57888e-24	0.00013815
COG3	GOBP_DOUBLE_STRAND_BREAK_REPAIR	9.87e-16	0.206212	1.55266e-24	0.655809
TRA2B	GOBP_CELL_CYCLE_PROCESS	1.02e-15	0.441374	2.90862e-22	0.994515
FBXW7	GOBP_CELL_CYCLE	1.03e-15	0.0460553	7.79348e-23	0.892409
RASA1	GOBP_CELL_CYCLE_PROCESS	1.03e-15	0.376039	7.85783e-21	0.750084
MCC	GOBP_CELL_CYCLE_PROCESS	1.04e-15	0.214099	6.9203e-22	0.0432894
FOXN3	GOBP_CELL_CYCLE	1.04e-15	0.392099	3.24943e-25	0.0619481
LTBP2	GOBP_MITOTIC_CELL_CYCLE_PHASE_TRANSITION	1.04e-15	0.191387	1.92169e-23	0.00260418
ZFP36L1	GOBP_MITOTIC_CELL_CYCLE_PHASE_TRANSITION	1.05e-15	0.0785088	2.72524e-23	0.0249778
STK38	GOBP_MITOTIC_CELL_CYCLE_PROCESS	1.06e-15	0.910739	1.7007e-23	0.745013
CDKN1A	GOBP_CELL_CYCLE_PROCESS	1.1e-15	0.713183	1.91386e-24	0.525765
CDKN1A	GOBP_MITOTIC_CELL_CYCLE_PROCESS	1.13e-15	0.682806	1.1428e-24	0.954003
KLF3	GOBP_CHROMOSOME_ORGANIZATION	1.16e-15	0.652453	7.13791e-24	0.28082
ARRDC3	GOBP_DNA_METABOLIC_PROCESS	1.19e-15	0.999634	1.86855e-15	2.04619e-08
ZBTB1	GOBP_MITOTIC_CELL_CYCLE_PHASE_TRANSITION	1.22e-15	0.268684	9.0443e-24	0.416541
FOXO3	GOBP_CELL_ACTIVATION	1.23e-15	1.93502e-21	0.958437	0.593285
FAM13B	GOBP_CHROMOSOME_ORGANIZATION	1.26e-15	0.461018	7.56152e-22	0.191055
GABPB1	GOBP_CELL_CYCLE_PROCESS	1.27e-15	0.171729	3.50613e-22	0.979002
PTK2	GOBP_BIOLOGICAL_ADHESION	1.27e-15	0.250364	0.774152	1.87126e-22
PHRF1	GOBP_MITOTIC_CELL_CYCLE_PROCESS	1.27e-15	0.383559	7.47867e-24	0.965121
IGF2BP2	GOBP_CELL_CYCLE	1.3e-15	0.0943361	1.19439e-23	0.0136482
COG3	GOBP_DNA_CONFORMATION_CHANGE	1.31e-15	0.0278717	9.6244e-23	0.120699
ATP6V1C1	GOBP_MITOTIC_NUCLEAR_DIVISION	1.34e-15	0.398737	1.74542e-20	0.994542
ZFP36L1	GOBP_CELLULAR_RESPONSE_TO_DNA_DAMAGE_STIMULUS	1.39e-15	0.157721	1.86113e-23	0.0282383
IGF2BP2	GOBP_CELL_DIVISION	1.4e-15	0.000879475	1.76796e-22	0.111436
PELP1	GOBP_CELL_CYCLE	1.46e-15	0.227247	1.8549e-24	0.989111
MYH10	GOBP_CELL_DIVISION	1.49e-15	0.182208	4.83415e-27	0.942964
CCND2	GOBP_DNA_METABOLIC_PROCESS	1.5e-15	0.256386	5.38536e-21	8.23867e-07
CDKN1A	GOBP_MITOTIC_CELL_CYCLE	1.52e-15	0.74013	1.76925e-24	0.88748
TSC2	GOBP_MITOTIC_CELL_CYCLE_PROCESS	1.52e-15	0.561296	1.25349e-22	0.920744
PIK3R1	GOBP_REGULATION_OF_CELL_CYCLE	1.53e-15	0.203377	3.00029e-20	0.00218281
RB1	GOBP_REGULATION_OF_MITOTIC_CELL_CYCLE	1.55e-15	0.578923	1.01973e-27	0.33617
ANKFY1	GOBP_CELL_CYCLE	1.56e-15	0.105737	5.27991e-26	0.138375
IRF2BPL	GOBP_REGULATION_OF_CELL_CYCLE_PROCESS	1.59e-15	0.19055	9.66952e-23	0.883625
FLCN	GOBP_MITOTIC_CELL_CYCLE_PROCESS	1.59e-15	0.311029	5.39351e-27	1
ASAP1	GOBP_MITOTIC_NUCLEAR_DIVISION	1.63e-15	0.046558	2.5921e-23	0.667632
CSMD1	GOBP_CHROMOSOME_ORGANIZATION	1.72e-15	0.0319382	5.96188e-17	1.00902e-11
STK11	GOBP_DNA_REPAIR	1.74e-15	0.216212	2.88775e-23	0.329551
NFYA	GOBP_MITOTIC_CELL_CYCLE_PROCESS	1.74e-15	0.482244	3.8574e-22	0.910484
EEF1A1	GOBP_CELL_CYCLE	1.75e-15	0.914863	8.13502e-19	0.000168649
ANKHD1	GOBP_REGULATION_OF_CELL_CYCLE	1.75e-15	0.191863	4.02068e-21	0.708195
TSC2	GOBP_CELL_CYCLE	1.79e-15	0.663993	1.58315e-22	0.768633
NUP153	GOBP_CHROMOSOME_ORGANIZATION	1.83e-15	0.274947	7.86659e-23	0.966979
CSMD1	GOBP_CELL_CYCLE_PROCESS	1.84e-15	0.0680113	7.85444e-19	4.04865e-10
ASAP1	GOBP_ORGANELLE_FISSION	1.85e-15	0.0712925	1.91393e-23	0.71479
KDM5A	GOBP_SISTER_CHROMATID_SEGREGATION	1.99e-15	0.611072	1.35706e-23	0.556195
GTF2A1	GOBP_MITOTIC_CELL_CYCLE_PHASE_TRANSITION	2.05e-15	0.0457132	4.64465e-21	0.333927
STK38	GOBP_CELL_CYCLE_PROCESS	2.06e-15	0.784576	6.52604e-23	0.574251
COG3	GOBP_REGULATION_OF_CELL_CYCLE_PHASE_TRANSITION	2.07e-15	0.462627	5.70733e-24	0.245775
STK38	GOBP_MITOTIC_CELL_CYCLE	2.12e-15	0.944024	4.17277e-23	0.777187
TSC2	GOBP_MITOTIC_CELL_CYCLE	2.12e-15	0.522443	2.57085e-22	0.761125
FLRT2	GOBP_MRNA_METABOLIC_PROCESS	2.13e-15	0.295938	2.79568e-09	9.66773e-18
RB1	GOBP_REGULATION_OF_MITOTIC_CELL_CYCLE_PHASE_TRANSITION	2.16e-15	0.356698	1.89053e-27	0.532046
STK11	GOBP_CELL_CYCLE_PHASE_TRANSITION	2.17e-15	0.718177	2.36788e-23	0.168465
FBN1	GOBP_DNA_METABOLIC_PROCESS	2.19e-15	0.29843	7.42596e-24	0.0241364
IRF2BPL	GOBP_REGULATION_OF_CELL_CYCLE_PHASE_TRANSITION	2.29e-15	0.583595	6.59586e-23	0.705689
PRPF8	GOBP_CHROMOSOME_SEGREGATION	2.32e-15	1	8.39629e-25	0.0710031
BCL6	GOBP_MITOTIC_CELL_CYCLE	2.38e-15	0.0228844	4.88837e-25	0.0513466
SNAPC1	GOBP_CELL_CYCLE_PHASE_TRANSITION	2.48e-15	0.147735	3.06462e-22	0.184052
APC	GOBP_CELL_CYCLE_PROCESS	2.59e-15	0.139098	3.82217e-21	0.617684
ATXN1	GOBP_CELL_CYCLE	2.63e-15	0.338659	2.57138e-22	1.55094e-05
APC	GOBP_REGULATION_OF_CELL_CYCLE	2.7e-15	0.0717033	1.0696e-20	0.452261
RBM17	GOBP_CHROMOSOME_ORGANIZATION	2.7e-15	0.373983	1.81848e-21	0.992889
BAP1	GOBP_CELL_CYCLE_PROCESS	2.84e-15	0.729629	3.65302e-23	0.987492
MIDN	GOBP_DNA_REPAIR	2.94e-15	0.178	3.1178e-22	0.456338
IRF2BPL	GOBP_MITOTIC_CELL_CYCLE_PHASE_TRANSITION	2.97e-15	0.165525	3.78853e-22	0.626565
FLNC	GOBP_MRNA_PROCESSING	2.98e-15	0.922423	0.000116219	9.67421e-22
IRF2BPL	GOBP_CELLULAR_RESPONSE_TO_DNA_DAMAGE_STIMULUS	3.01e-15	0.082746	7.56028e-22	0.638134
XPO1	GOBP_MITOTIC_CELL_CYCLE	3.09e-15	0.807371	6.88834e-20	0.958004
MCC	GOBP_CHROMOSOME_ORGANIZATION	3.12e-15	0.685627	3.83415e-19	0.000116252
FOXN3	GOBP_CELL_CYCLE_PROCESS	3.13e-15	0.315289	5.75131e-25	0.262452
SBNO2	GOBP_CELL_CYCLE_PHASE_TRANSITION	3.17e-15	0.498933	4.4291e-23	0.0571605
KCMF1	GOBP_MITOTIC_CELL_CYCLE_PROCESS	3.2e-15	0.55631	2.9042e-20	0.926232
CELF2	GOBP_CHROMOSOME_ORGANIZATION	3.3e-15	0.214636	1.67616e-23	0.233795
MGA	GOBP_REGULATION_OF_CELL_CYCLE	3.34e-15	0.235881	1.8668e-21	0.127203
GTF2A1	GOBP_REGULATION_OF_CELL_CYCLE_PHASE_TRANSITION	3.43e-15	0.233736	2.58234e-21	0.239044
COG3	GOBP_REGULATION_OF_CELL_CYCLE	3.44e-15	0.806668	1.13116e-23	0.154156
NFYA	GOBP_CELL_CYCLE_PROCESS	3.45e-15	0.406246	1.11486e-21	0.937081
PTPN23	GOBP_MITOTIC_CELL_CYCLE	3.45e-15	0.855802	4.36868e-22	0.853677
LMO4	GOBP_REGULATION_OF_CELL_ACTIVATION	3.47e-15	6.6023e-16	3.07087e-08	0.998207
LMO4	GOBP_LYMPHOCYTE_ACTIVATION	3.62e-15	1.20347e-15	1.78412e-08	0.999857
NFIC	GOBP_MITOTIC_CELL_CYCLE_PHASE_TRANSITION	3.91e-15	0.316723	3.73526e-23	0.216331
XPO1	GOBP_MITOTIC_CELL_CYCLE_PROCESS	4.04e-15	0.697514	1.11455e-19	0.941763
CREBBP	GOBP_CELL_CYCLE	4.09e-15	0.688334	1.20668e-21	0.175256
PBRM1	GOBP_CELL_CYCLE_PROCESS	4.16e-15	0.709971	5.7891e-23	0.954867
KDM5A	GOBP_DNA_DEPENDENT_DNA_REPLICATION	4.23e-15	0.19904	6.94801e-23	1
GNA11	GOBP_REGULATION_OF_CELL_CYCLE_PROCESS	4.27e-15	0.506235	1.80526e-23	0.975514
RUNX1T1	GOBP_MRNA_PROCESSING	4.46e-15	0.800757	0.0250254	1.02493e-24
PRPF8	GOBP_MITOTIC_CELL_CYCLE_PROCESS	4.79e-15	0.937107	3.06949e-25	0.663438
IFFO1	GOBP_CELL_CYCLE_PROCESS	4.83e-15	0.149368	1.13415e-19	1.48799e-07
NFIC	GOBP_DNA_REPLICATION	4.91e-15	0.00263998	7.41865e-21	0.184343
KDM5A	GOBP_MITOTIC_SISTER_CHROMATID_SEGREGATION	4.92e-15	0.832783	4.34638e-23	0.476932
FOXN3	GOBP_MITOTIC_CELL_CYCLE	5.02e-15	0.0621524	1.82482e-23	0.0904113
UBR5	GOBP_REGULATION_OF_CELL_CYCLE_PROCESS	5.02e-15	0.435737	7.97667e-21	0.948805
RB1	GOBP_CELL_CYCLE_CHECKPOINT_SIGNALING	5.03e-15	0.498329	4.53039e-26	0.0705903
ETF1	GOBP_CHROMOSOME_ORGANIZATION	5.11e-15	0.396732	4.42134e-21	0.996339
ATP6V1C1	GOBP_CHROMOSOME_SEGREGATION	5.16e-15	0.796431	4.48208e-20	0.999847
KDM5A	GOBP_NUCLEAR_CHROMOSOME_SEGREGATION	5.19e-15	0.7469	5.43785e-23	0.459448
BCL6	GOBP_CELL_CYCLE_PROCESS	5.19e-15	0.147721	4.30461e-25	0.0354562
MDN1	GOBP_IMMUNE_RESPONSE	5.22e-15	1.6582e-21	0.897823	0.75933
UBR5	GOBP_CHROMOSOME_SEGREGATION	5.24e-15	0.297935	1.23269e-20	0.949319
RB1	GOBP_DNA_RECOMBINATION	5.29e-15	0.679498	2.91544e-26	0.0879846
FOXN3	GOBP_CHROMOSOME_ORGANIZATION	5.32e-15	0.295592	2.39368e-23	0.0159787
HTT	GOBP_CELLULAR_MACROMOLECULE_BIOSYNTHETIC_PROCESS	5.36e-15	0.0180228	2.95008e-19	0.371273
PTK2	GOBP_CELL_CYCLE	5.6e-15	0.42164	6.63362e-22	0.998402
COG3	GOBP_DNA_RECOMBINATION	5.61e-15	0.833828	3.68291e-24	0.967283
BAP1	GOBP_MICROTUBULE_BASED_PROCESS	5.83e-15	0.421712	1.13975e-21	0.152347
LMO4	GOBP_REGULATION_OF_CELL_ADHESION	6.08e-15	2.25678e-14	2.01831e-09	0.994683
PHRF1	GOBP_CELL_CYCLE	6.11e-15	0.243291	1.17411e-22	0.951134
IL6ST	GOBP_REGULATION_OF_CELL_CYCLE	6.15e-15	0.038319	3.56785e-21	0.0161896
CREBBP	GOBP_MITOTIC_CELL_CYCLE_PROCESS	6.2e-15	0.270486	2.4136e-21	0.396848
FLRT2	GOBP_MITOTIC_CELL_CYCLE_PHASE_TRANSITION	6.45e-15	0.0562674	1.47712e-22	0.00609833
EEF2	GOBP_NUCLEAR_CHROMOSOME_SEGREGATION	6.87e-15	0.22044	1.017e-23	0.903132
DEK	GOBP_MITOTIC_CELL_CYCLE_PROCESS	6.98e-15	0.718507	1.95796e-22	0.844986
IL6ST	GOBP_CHROMOSOME_ORGANIZATION	7.21e-15	0.227794	6.25677e-22	0.0198245
NR3C1	GOBP_MRNA_PROCESSING	7.33e-15	0.999972	6.5271e-09	3.03776e-15
CSMD1	GOBP_RNA_SPLICING	7.36e-15	0.390228	0.00216381	3.32182e-25
NFIC	GOBP_DNA_CONFORMATION_CHANGE	7.51e-15	4.97253e-06	5.27643e-18	0.26209
HDLBP	GOBP_CELL_CYCLE	7.79e-15	0.66086	9.29197e-21	0.819869
PHRF1	GOBP_MITOTIC_CELL_CYCLE	7.9e-15	0.512191	8.13714e-23	0.946574
NFYA	GOBP_MITOTIC_CELL_CYCLE	8.08e-15	0.485288	3.28984e-21	0.833483
PTK2	GOBP_TUBE_MORPHOGENESIS	8.15e-15	0.00498736	0.139671	6.73082e-19
NFIC	GOBP_DNA_REPAIR	8.21e-15	0.0763365	6.23583e-22	0.1651
MIDN	GOBP_MITOTIC_CELL_CYCLE_PHASE_TRANSITION	8.41e-15	0.814618	8.97442e-22	0.154728
UPF2	GOBP_REGULATION_OF_CELL_CYCLE	8.74e-15	0.0761773	5.00012e-20	0.883073
SBNO2	GOBP_DNA_REPAIR	8.94e-15	0.0919613	8.81503e-23	0.757927
MAML3	GOBP_CHROMOSOME_ORGANIZATION	9.04e-15	0.202364	8.07498e-21	0.0568874
NR3C1	GOBP_REGULATION_OF_CELL_CYCLE_PROCESS	9.13e-15	0.575743	2.4437e-18	1.94861e-05
XPO1	GOBP_CELL_CYCLE	9.34e-15	0.802993	2.47063e-19	0.997838
UBR2	GOBP_REGULATION_OF_CELL_CYCLE	9.45e-15	0.109497	4.71183e-20	0.556077
PAFAH1B1	GOBP_CELL_CYCLE	1e-14	0.194305	2.19711e-25	0.623668
TNK2	GOBP_DNA_REPLICATION	1e-14	0.0414589	3.04241e-22	0.966563
SNAPC1	GOBP_REGULATION_OF_CELL_CYCLE	1.01e-14	0.0703191	3.50098e-21	0.261061
MYH10	GOBP_ORGANELLE_FISSION	1.03e-14	0.0807132	1.33054e-23	0.0216326
GTF2A1	GOBP_REGULATION_OF_CELL_CYCLE_PROCESS	1.05e-14	0.135991	9.7849e-21	0.50391
FLCN	GOBP_CELL_CYCLE_PROCESS	1.06e-14	0.0292314	1.82362e-24	0.782051
FOSL2	GOBP_CELL_CYCLE	1.06e-14	0.5115	4.4197e-20	0.152772
FLNB	GOBP_CELL_CYCLE_PROCESS	1.06e-14	0.657867	1.49443e-20	0.584139
WDR82	GOBP_CELL_CYCLE_PROCESS	1.08e-14	0.819671	1.37017e-22	0.110083
DEK	GOBP_CHROMOSOME_ORGANIZATION	1.08e-14	0.124032	1.82699e-21	0.979313
MAP1B	GOBP_CHROMOSOME_ORGANIZATION	1.13e-14	0.293885	5.89988e-21	0.132316
ZBTB38	GOBP_CELL_DIVISION	1.15e-14	0.00328938	1.00265e-23	0.271804
XPO6	GOBP_LYMPHOCYTE_ACTIVATION	1.18e-14	0.385496	4.9101e-20	0.998155
RB1	GOBP_NEGATIVE_REGULATION_OF_CELL_CYCLE	1.2e-14	0.778483	1.85469e-25	0.051169
TBL1XR1	GOBP_DNA_REPLICATION	1.21e-14	0.076687	1.55708e-19	0.999998
SREK1	GOBP_REGULATION_OF_CELL_CYCLE	1.23e-14	0.149062	4.44379e-20	0.20762
NCOR1	GOBP_MITOTIC_CELL_CYCLE	1.24e-14	0.705857	4.73819e-23	0.635252
DIP2C	GOBP_CELL_CYCLE_PROCESS	1.26e-14	0.40511	2.53679e-22	0.276647
RNF145	GOBP_REGULATION_OF_CELL_CYCLE_PROCESS	1.27e-14	0.541976	1.40355e-19	0.0191487
ANKHD1	GOBP_CELL_CYCLE_PROCESS	1.28e-14	0.361366	2.11005e-20	0.963975
MIDN	GOBP_CELLULAR_MACROMOLECULE_BIOSYNTHETIC_PROCESS	1.28e-14	0.0182566	1.92133e-20	0.588545
PTK2	GOBP_REGULATION_OF_CELLULAR_COMPONENT_MOVEMENT	1.3e-14	0.603343	0.382605	3.85069e-21
ATP6V1C1	GOBP_DNA_REPLICATION	1.31e-14	0.0233191	4.78494e-18	0.999824
HDLBP	GOBP_CHROMOSOME_ORGANIZATION	1.34e-14	0.44228	2.77997e-20	0.826615
FLRT2	GOBP_REGULATION_OF_CELL_CYCLE_PHASE_TRANSITION	1.34e-14	0.246105	3.94532e-21	0.000176445
NUP153	GOBP_MITOTIC_CELL_CYCLE_PROCESS	1.35e-14	0.441377	9.25235e-22	0.854032
SNAPC1	GOBP_MITOTIC_CELL_CYCLE_PHASE_TRANSITION	1.35e-14	0.0510793	4.25313e-21	0.450816
TSC22D2	GOBP_CHROMOSOME_SEGREGATION	1.44e-14	0.678313	1.84547e-21	0.12776
TNK2	GOBP_NUCLEAR_CHROMOSOME_SEGREGATION	1.45e-14	0.00627996	3.52182e-21	0.958574
PSME4	GOBP_CELL_CYCLE	1.47e-14	0.0788692	1.90809e-19	0.354448
IRF2BPL	GOBP_REGULATION_OF_CELL_CYCLE	1.48e-14	0.15132	2.86543e-21	0.872038
CELF2	GOBP_CELL_CYCLE_PROCESS	1.51e-14	0.505162	3.48904e-22	0.0494974
POLR1A	GOBP_CELL_CYCLE	1.51e-14	0.882702	1.84963e-20	0.90295
RUNX1T1	GOBP_MRNA_METABOLIC_PROCESS	1.54e-14	0.605215	0.000668745	4.05961e-22
PBRM1	GOBP_CELL_DIVISION	1.57e-14	0.209232	1.71576e-21	0.725231
FXR1	GOBP_CELL_CYCLE_PROCESS	1.58e-14	0.00869651	9.73675e-20	0.997763
PSME4	GOBP_MITOTIC_CELL_CYCLE	1.58e-14	0.2226	2.76885e-20	0.955058
ITPR3	GOBP_CELL_CYCLE	1.65e-14	0.503711	2.69791e-22	0.995121
PTK2	GOBP_ANATOMICAL_STRUCTURE_FORMATION_INVOLVED_IN_MORPHOGENESIS	1.7e-14	0.00109504	0.415214	2.84613e-18
MIDN	GOBP_DNA_CONFORMATION_CHANGE	1.73e-14	0.00224751	2.02939e-19	0.695329
FLRT2	GOBP_CHROMOSOME_SEGREGATION	1.74e-14	0.52159	1.44002e-20	3.5193e-05
RAD50	GOBP_CHROMOSOME_ORGANIZATION	1.75e-14	0.630515	2.54185e-20	0.965044
CRIM1	GOBP_CELL_CYCLE	1.75e-14	0.55636	7.67557e-19	0.000427469
ABL1	GOBP_NCRNA_METABOLIC_PROCESS	1.77e-14	0.608149	1.18145e-20	0.579371
CSMD1	GOBP_MITOTIC_CELL_CYCLE_PROCESS	1.77e-14	0.108403	4.66582e-22	2.80573e-05
TP63	GOBP_CELL_DIVISION	1.77e-14	0.0162263	8.38195e-23	0.0264951
ARRDC3	GOBP_NCRNA_METABOLIC_PROCESS	1.78e-14	0.998795	2.38246e-15	6.54716e-07
CREBBP	GOBP_MITOTIC_CELL_CYCLE	1.87e-14	0.314878	1.45198e-20	0.260342
UBR5	GOBP_MITOTIC_NUCLEAR_DIVISION	1.91e-14	0.0409303	4.9954e-19	0.907978
CCND2	GOBP_ORGANELLE_FISSION	1.91e-14	0.306761	5.97486e-22	0.000478991
PTPN23	GOBP_MITOTIC_CELL_CYCLE_PROCESS	1.91e-14	0.850026	4.65583e-21	0.817992
BNC2	GOBP_RNA_SPLICING_VIA_TRANSESTERIFICATION_REACTIONS	1.98e-14	0.379497	0.0243621	2.15747e-20
PIK3R1	GOBP_NCRNA_METABOLIC_PROCESS	1.98e-14	0.998931	1.38054e-15	3.63099e-07
ETF1	GOBP_CELL_CYCLE_PROCESS	2e-14	0.177263	6.60427e-20	0.899908
HTT	GOBP_DNA_REPAIR	2.02e-14	0.815693	1.52383e-20	0.90482
ATP1A1	GOBP_IMMUNE_RESPONSE	2.08e-14	2.09689e-12	1.24158e-14	0.646349
DEK	GOBP_MITOTIC_CELL_CYCLE	2.1e-14	0.785141	8.58439e-22	0.837203
CPEB2	GOBP_DNA_METABOLIC_PROCESS	2.2e-14	0.950337	3.09748e-20	0.289004
ZBTB1	GOBP_CELLULAR_RESPONSE_TO_DNA_DAMAGE_STIMULUS	2.22e-14	0.172379	1.75181e-21	0.249293
RB1	GOBP_NEGATIVE_REGULATION_OF_CELL_CYCLE_PHASE_TRANSITION	2.28e-14	0.621463	1.39909e-25	0.264245
IGF2BP2	GOBP_CHROMOSOME_ORGANIZATION	2.31e-14	0.529979	9.51379e-24	0.324484
FOSL2	GOBP_MITOTIC_CELL_CYCLE_PROCESS	2.38e-14	0.504757	3.0432e-20	0.659452
ATXN1	GOBP_CHROMOSOME_ORGANIZATION	2.43e-14	0.17056	9.08786e-22	0.000412675
PIK3CA	GOBP_CELL_DIVISION	2.47e-14	0.0197582	3.15682e-22	0.901664
CCND2	GOBP_CHROMOSOME_SEGREGATION	2.56e-14	0.566208	2.24247e-21	0.000114175
ARHGAP5	GOBP_CELL_CYCLE	2.68e-14	0.430648	1.12548e-19	0.00584931
MYO1C	GOBP_MITOTIC_CELL_CYCLE	2.69e-14	0.837422	1.0106e-23	0.397858
RB1	GOBP_DOUBLE_STRAND_BREAK_REPAIR	2.83e-14	0.261622	1.79835e-24	0.0715557
RXRA	GOBP_NCRNA_METABOLIC_PROCESS	2.84e-14	0.298276	4.74565e-23	0.682785
FAT1	GOBP_REGULATION_OF_CELL_CYCLE	2.9e-14	0.190924	3.6914e-19	0.0152108
XPOT	GOBP_TUBE_DEVELOPMENT	2.9e-14	1.21005e-05	0.128181	5.94027e-18
CCDC88C	GOBP_MITOTIC_CELL_CYCLE_PROCESS	2.94e-14	0.0463042	1.15457e-19	0.996237
STK11	GOBP_MITOTIC_CELL_CYCLE_PHASE_TRANSITION	3.01e-14	0.704755	1.06016e-21	0.188448
FLRT2	GOBP_MRNA_PROCESSING	3.08e-14	0.342956	3.33821e-06	5.98791e-19
FYN	GOBP_IMMUNE_RESPONSE	3.14e-14	5.93135e-21	0.999632	0.992793
MAP1B	GOBP_REGULATION_OF_CELL_CYCLE	3.2e-14	0.0399087	6.01032e-20	0.418779
PTK2	GOBP_REGULATION_OF_CELL_CYCLE	3.28e-14	0.153893	2.24664e-20	0.924078
GTF2A1	GOBP_REGULATION_OF_CELL_CYCLE	3.3e-14	0.139823	1.08217e-19	0.215398
MYO1E	GOBP_CHROMOSOME_ORGANIZATION	3.32e-14	0.0236478	8.19187e-23	0.603843
ASAP1	GOBP_REGULATION_OF_CELL_CYCLE_PROCESS	3.4e-14	0.179761	7.54762e-22	0.576909
FBN1	GOBP_CELLULAR_MACROMOLECULE_BIOSYNTHETIC_PROCESS	3.52e-14	0.0012035	2.24643e-17	0.000172128
RB1	GOBP_REGULATION_OF_CHROMOSOME_ORGANIZATION	3.59e-14	0.591763	7.80319e-24	0.0111277
KDM5A	GOBP_CELLULAR_RESPONSE_TO_DNA_DAMAGE_STIMULUS	3.61e-14	0.163055	3.37918e-21	0.577711
MGA	GOBP_MITOTIC_CELL_CYCLE_PHASE_TRANSITION	3.61e-14	0.445393	5.89441e-21	0.608135
UBR5	GOBP_DNA_REPLICATION	3.64e-14	0.0174357	2.45259e-18	1
PSME4	GOBP_MITOTIC_CELL_CYCLE_PROCESS	3.66e-14	0.147701	1.23961e-19	0.978337
ATP1A1	GOBP_CELL_ACTIVATION	3.66e-14	9.85813e-12	1.9988e-14	0.233573
STK11	GOBP_DNA_CONFORMATION_CHANGE	3.73e-14	0.000955518	2.30888e-19	0.877605
SBNO2	GOBP_MITOTIC_CELL_CYCLE_PHASE_TRANSITION	3.74e-14	0.648502	2.69825e-21	0.0312056
FBXW11	GOBP_REGULATION_OF_CELL_CYCLE	3.89e-14	0.287436	4.20656e-20	0.447236
POLR2A	GOBP_ORGANELLE_FISSION	3.97e-14	0.366441	1.03734e-21	0.741263
RBM27	GOBP_CELL_CYCLE_PHASE_TRANSITION	4e-14	0.534124	8.68651e-20	0.491819
JMY	GOBP_CELL_CYCLE_PROCESS	4.01e-14	0.26609	5.71484e-20	0.198594
POLR1A	GOBP_MITOTIC_CELL_CYCLE	4.03e-14	0.756971	7.3423e-20	0.940932
PTK2	GOBP_CELL_CYCLE_PROCESS	4.06e-14	0.271536	1.58243e-20	0.99803
CHD4	GOBP_CELL_CYCLE_PROCESS	4.1e-14	0.149368	2.22684e-21	0.99887
FOXN3	GOBP_CELLULAR_RESPONSE_TO_DNA_DAMAGE_STIMULUS	4.23e-14	0.0495344	9.3136e-20	0.000718873
ATP6V1C1	GOBP_CYTOSKELETON_ORGANIZATION	4.24e-14	0.322028	1.8904e-08	7.6433e-11
MGA	GOBP_RIBONUCLEOPROTEIN_COMPLEX_BIOGENESIS	4.26e-14	0.986043	4.6976e-19	0.00434031
HTT	GOBP_REGULATION_OF_CELL_CYCLE	4.33e-14	0.922573	4.89916e-20	0.679953
ABL1	GOBP_RIBOSOME_BIOGENESIS	4.43e-14	0.525798	2.71936e-20	1
POLR2A	GOBP_NUCLEAR_CHROMOSOME_SEGREGATION	4.46e-14	1	5.63298e-22	0.593321
PPP1R18	GOBP_REGULATION_OF_CELL_CYCLE	4.46e-14	0.147441	3.89172e-20	0.0576561
PIK3CA	GOBP_CELL_CYCLE_PROCESS	4.72e-14	0.163823	1.02172e-22	0.93886
NCOR1	GOBP_MITOTIC_CELL_CYCLE_PROCESS	4.75e-14	0.869332	2.21042e-22	0.831196
ATP6V1C1	GOBP_ACTIN_FILAMENT_BASED_PROCESS	4.75e-14	0.269117	0.0184088	1.07931e-16
NUP153	GOBP_MITOTIC_CELL_CYCLE	4.8e-14	0.624761	3.78314e-21	0.887604
COG3	GOBP_DNA_DEPENDENT_DNA_REPLICATION	4.83e-14	1	8.42261e-23	0.944718
FBN1	GOBP_DNA_REPLICATION	4.94e-14	0.44549	3.75533e-22	0.0480218
MYH10	GOBP_NUCLEAR_CHROMOSOME_SEGREGATION	5.04e-14	1	6.22178e-23	0.0057253
BAP1	GOBP_MICROTUBULE_CYTOSKELETON_ORGANIZATION	5.34e-14	0.515481	1.26819e-19	0.0262536
DGKD	GOBP_CELL_CYCLE	5.49e-14	0.741228	9.23181e-21	0.618952
ATP6V1C1	GOBP_RIBONUCLEOPROTEIN_COMPLEX_BIOGENESIS	5.51e-14	0.692762	9.2475e-19	1
POLR2A	GOBP_CELL_DIVISION	5.53e-14	0.538455	8.53628e-22	0.999178
MYH10	GOBP_MITOTIC_NUCLEAR_DIVISION	5.58e-14	0.0612642	2.37682e-22	0.0291379
TNK2	GOBP_MITOTIC_SISTER_CHROMATID_SEGREGATION	5.63e-14	0.0130684	1.31753e-20	0.958247
HDLBP	GOBP_CELL_CYCLE_PROCESS	5.89e-14	1	1.3737e-19	0.507711
NFYA	GOBP_CHROMOSOME_ORGANIZATION	5.91e-14	0.49809	3.88433e-20	0.998471
RUNX1T1	GOBP_MITOTIC_NUCLEAR_DIVISION	5.95e-14	0.146211	1.41685e-20	0.00076594
STK11	GOBP_CELLULAR_RESPONSE_TO_STRESS	6e-14	0.026495	4.1282e-19	0.0357987
FLCN	GOBP_CHROMOSOME_ORGANIZATION	6.04e-14	0.714176	3.54074e-23	0.0321204
FBXW11	GOBP_DNA_METABOLIC_PROCESS	6.06e-14	0.926537	1.23262e-20	0.870571
CCND3	GOBP_CELL_CYCLE_PROCESS	6.34e-14	0.417397	2.01658e-21	0.0176187
HTT	GOBP_DNA_DEPENDENT_DNA_REPLICATION	6.35e-14	0.883778	5.75043e-20	1
RBM17	GOBP_REGULATION_OF_CELL_CYCLE	6.45e-14	0.227098	3.17123e-19	0.61546
ATP6V1C1	GOBP_CELL_CYCLE_PHASE_TRANSITION	6.49e-14	0.25489	3.10072e-18	0.988547
UBR5	GOBP_MITOTIC_SISTER_CHROMATID_SEGREGATION	6.49e-14	0.0660083	1.44286e-18	0.950275
SNAPC1	GOBP_CELL_DIVISION	6.52e-14	0.120622	1.20769e-19	0.0662404
ATP6V1C1	GOBP_ORGANELLE_FISSION	6.54e-14	0.373676	2.13499e-18	0.988709
GNAI2	GOBP_CELL_CYCLE_PROCESS	6.6e-14	0.865013	3.41098e-21	0.00552263
FLNB	GOBP_MICROTUBULE_BASED_PROCESS	6.61e-14	0.222323	3.03099e-19	0.933493
ETF1	GOBP_REGULATION_OF_CELL_CYCLE	6.74e-14	0.103637	5.92034e-19	0.848489
CD81	GOBP_MITOTIC_CELL_CYCLE	6.88e-14	0.112071	1.86654e-22	0.00511534
CD81	GOBP_MITOTIC_CELL_CYCLE_PROCESS	7.06e-14	0.134076	1.35004e-22	0.00617626
FLRT2	GOBP_CELLULAR_RESPONSE_TO_STRESS	7.06e-14	0.301701	6.1669e-17	1.47168e-07
MIDN	GOBP_CELL_CYCLE_DNA_REPLICATION	7.08e-14	0.000260387	1.15536e-17	0.786336
GTF2A1	GOBP_DNA_REPAIR	7.21e-14	0.163482	7.6044e-20	0.770958
CCND2	GOBP_DNA_REPLICATION	7.56e-14	0.49254	8.60314e-21	0.000217856
SREK1	GOBP_CHROMOSOME_ORGANIZATION	7.68e-14	0.432176	4.97274e-20	0.778467
ABL1	GOBP_RRNA_METABOLIC_PROCESS	7.79e-14	0.140874	2.16455e-19	1
RBM6	GOBP_CELL_DIVISION	7.83e-14	0.531608	2.22503e-21	0.538189
ZFP36L1	GOBP_CELL_DIVISION	7.89e-14	0.054441	3.0588e-21	0.283622
TNK2	GOBP_SISTER_CHROMATID_SEGREGATION	8.06e-14	0.0193545	1.50243e-20	0.974948
EEF2	GOBP_DNA_METABOLIC_PROCESS	8.16e-14	0.018112	6.86479e-20	0.0753788
RASA1	GOBP_CHROMOSOME_ORGANIZATION	8.46e-14	0.64895	1.07439e-18	0.761204
POLR2A	GOBP_MITOTIC_NUCLEAR_DIVISION	8.51e-14	0.405877	2.26539e-21	0.942968
MIDN	GOBP_REGULATION_OF_CHROMOSOME_ORGANIZATION	8.73e-14	0.149699	3.85537e-20	0.553053
FOSL2	GOBP_MITOTIC_CELL_CYCLE	8.87e-14	0.60084	3.33435e-19	0.288659
FLRT2	GOBP_CELL_CYCLE_CHECKPOINT_SIGNALING	8.88e-14	0.607151	6.95645e-18	9.52158e-07
ZFP36L1	GOBP_REGULATION_OF_CELL_CYCLE_PHASE_TRANSITION	8.97e-14	0.316412	5.53218e-21	0.0330007
JMY	GOBP_REGULATION_OF_CELL_CYCLE	9.04e-14	0.0798884	4.84363e-19	0.241586
NR3C1	GOBP_CELL_CYCLE_PHASE_TRANSITION	9.23e-14	0.665859	1.15456e-18	0.00109061
SBNO2	GOBP_DNA_CONFORMATION_CHANGE	9.25e-14	0.00199993	5.87422e-19	0.185285
RB1	GOBP_SPINDLE_ORGANIZATION	9.25e-14	0.534736	5.12088e-25	1
PLEC	GOBP_MITOTIC_CELL_CYCLE	9.29e-14	0.266823	1.259e-21	0.770264
CCND2	GOBP_MRNA_METABOLIC_PROCESS	9.64e-14	0.351846	1.82768e-07	2.17971e-17
KDM5A	GOBP_DNA_REPAIR	9.66e-14	0.371053	5.38242e-21	0.675038
UBR5	GOBP_ORGANELLE_FISSION	9.68e-14	0.068331	2.24622e-18	0.990552
RB1	GOBP_PROTEIN_DNA_COMPLEX_ASSEMBLY	9.74e-14	1	3.55645e-23	0.00843905
MYO1C	GOBP_CELL_CYCLE_PROCESS	9.88e-14	0.77828	1.02457e-22	0.342364
TNK2	GOBP_MITOTIC_NUCLEAR_DIVISION	9.89e-14	0.051632	7.52158e-21	0.995833
ASAP1	GOBP_CHROMOSOME_SEGREGATION	9.91e-14	0.279148	1.94093e-21	0.727153
LMO4	GOBP_REGULATION_OF_CELL_CELL_ADHESION	1e-13	1.50544e-13	1.71085e-08	0.999982
TNK2	GOBP_DNA_METABOLIC_PROCESS	1e-13	0.0319439	1.26102e-20	0.97762
RBM27	GOBP_REGULATION_OF_CELL_CYCLE_PROCESS	1.04e-13	0.34643	2.50286e-19	0.935781
BAP1	GOBP_CELL_DIVISION	1.05e-13	0.339306	1.32234e-20	0.997599
RBM6	GOBP_CELL_CYCLE_PROCESS	1.05e-13	0.846195	1.57322e-21	0.741143
FOXN3	GOBP_CELL_CYCLE_PHASE_TRANSITION	1.07e-13	0.1063	1.8221e-21	0.0779317
PIK3CA	GOBP_DNA_REPLICATION	1.09e-13	0.0444266	1.44212e-21	0.918273
DDX39B	GOBP_CELL_MIGRATION	1.09e-13	0.0193996	0.886924	6.80157e-19
FLNB	GOBP_CELL_DIVISION	1.14e-13	0.215686	7.24268e-19	0.819096
CELF2	GOBP_REGULATION_OF_CELL_CYCLE	1.16e-13	0.135789	2.97269e-20	0.050086
CCND2	GOBP_MITOTIC_NUCLEAR_DIVISION	1.19e-13	0.540317	8.4067e-23	0.0440273
AXL	GOBP_RNA_PROCESSING	1.19e-13	0.000676523	0.0918127	1.60461e-18
AXL	GOBP_MRNA_METABOLIC_PROCESS	1.19e-13	0.107152	0.00267916	3.47466e-19
SBNO2	GOBP_CELLULAR_MACROMOLECULE_BIOSYNTHETIC_PROCESS	1.22e-13	0.00249077	2.53929e-18	0.0526469
POLR1A	GOBP_MITOTIC_CELL_CYCLE_PROCESS	1.22e-13	0.569437	4.70643e-19	0.819606
WDR82	GOBP_CHROMOSOME_SEGREGATION	1.23e-13	1	3.22526e-21	0.153802
NCOR1	GOBP_CELL_CYCLE_PROCESS	1.24e-13	0.367844	1.93084e-21	0.950533
IGF2BP2	GOBP_INTRACELLULAR_TRANSPORT	1.24e-13	0.0675177	3.95635e-08	9.31998e-15
FLNC	GOBP_RNA_SPLICING	1.26e-13	0.643906	1.83062e-05	3.55468e-18
CCND2	GOBP_REGULATION_OF_CELL_CYCLE_PROCESS	1.26e-13	0.103137	4.76696e-19	4.52504e-05
GABPB1	GOBP_DNA_METABOLIC_PROCESS	1.31e-13	0.485531	6.80003e-20	0.99686
DIP2C	GOBP_REGULATION_OF_CELL_CYCLE	1.33e-13	0.0923043	5.90587e-20	0.17448
CCND2	GOBP_CELLULAR_RESPONSE_TO_DNA_DAMAGE_STIMULUS	1.33e-13	0.0964171	2.03814e-16	1.23198e-07
EEF2	GOBP_REGULATION_OF_CELL_CYCLE_PROCESS	1.37e-13	0.822062	4.14968e-22	0.613685
PHRF1	GOBP_CHROMOSOME_ORGANIZATION	1.41e-13	0.0601951	4.4124e-20	0.999769
ZFP36L2	GOBP_MITOTIC_CELL_CYCLE_PROCESS	1.42e-13	0.645188	4.95208e-16	1.15597e-05
ATP6V1C1	GOBP_RIBOSOME_BIOGENESIS	1.43e-13	0.603569	3.40157e-18	0.999999
HTT	GOBP_CELLULAR_RESPONSE_TO_DNA_DAMAGE_STIMULUS	1.47e-13	0.962921	1.73065e-19	0.921466
PTPRD	GOBP_RNA_PROCESSING	1.55e-13	0.999988	0.597075	9.79996e-21
PTPN23	GOBP_CELL_CYCLE	1.55e-13	0.883082	6.76293e-20	0.921136
NFIC	GOBP_CELLULAR_RESPONSE_TO_DNA_DAMAGE_STIMULUS	1.56e-13	0.123868	8.99612e-21	0.608032
PDGFRB	GOBP_RNA_SPLICING	1.57e-13	0.992531	9.10823e-08	2.90101e-14
STK11	GOBP_CELLULAR_MACROMOLECULE_BIOSYNTHETIC_PROCESS	1.57e-13	0.00668146	6.14599e-19	0.397103
STK11	GOBP_REGULATION_OF_CHROMOSOME_ORGANIZATION	1.58e-13	0.0755979	4.33568e-20	0.504836
MAP3K1	GOBP_MITOTIC_CELL_CYCLE_PHASE_TRANSITION	1.61e-13	0.315049	3.41395e-18	0.136779
KCMF1	GOBP_CELL_CYCLE_PROCESS	1.61e-13	0.77526	4.4561e-18	0.534491
RNF145	GOBP_MICROTUBULE_BASED_PROCESS	1.62e-13	0.377735	8.83893e-16	0.000140562
LMO4	GOBP_LEUKOCYTE_CELL_CELL_ADHESION	1.69e-13	7.423e-13	7.37673e-09	0.999999
JMY	GOBP_CHROMOSOME_ORGANIZATION	1.73e-13	0.463133	1.54406e-19	0.324071
RAPGEF1	GOBP_RIBOSOME_BIOGENESIS	1.79e-13	0.334441	2.67642e-19	0.382299
EEF2	GOBP_DNA_REPAIR	1.82e-13	0.249397	1.06127e-19	0.0123323
APC	GOBP_CHROMOSOME_ORGANIZATION	1.84e-13	0.677295	3.35078e-19	0.440049
RUNX1T1	GOBP_CELLULAR_RESPONSE_TO_DNA_DAMAGE_STIMULUS	1.84e-13	0.0839755	2.85531e-11	4.41915e-12
ZFP36L2	GOBP_MITOTIC_CELL_CYCLE	1.89e-13	0.759141	2.35056e-15	3.12203e-06
PDGFRB	GOBP_RNA_PROCESSING	1.9e-13	0.999763	0.000617129	5.61476e-18
DEK	GOBP_CELL_CYCLE_PROCESS	1.91e-13	0.69713	2.55654e-20	0.730262
XPOT	GOBP_CIRCULATORY_SYSTEM_DEVELOPMENT	1.92e-13	0.0105358	0.349697	4.92544e-20
MIDN	GOBP_CELLULAR_RESPONSE_TO_STRESS	1.95e-13	0.033877	2.60785e-18	0.113609
CHD4	GOBP_DNA_METABOLIC_PROCESS	1.97e-13	0.113943	2.97099e-20	0.984472
ANKFY1	GOBP_MITOTIC_CELL_CYCLE	1.97e-13	0.541696	3.34787e-23	0.180072
ARRDC3	GOBP_MRNA_METABOLIC_PROCESS	2.04e-13	0.999667	8.61877e-12	5.20696e-09
IGF2BP2	GOBP_CELL_CYCLE_PROCESS	2.06e-13	0.362287	2.54667e-20	0.00615747
RBM17	GOBP_CELL_CYCLE_PROCESS	2.07e-13	0.607783	4.38102e-19	0.779078
TSC22D2	GOBP_NUCLEAR_CHROMOSOME_SEGREGATION	2.24e-13	0.588339	2.1709e-19	0.0658367
NRBP1	GOBP_CELL_CYCLE	2.25e-13	0.575972	3.10872e-20	0.920512
SBNO2	GOBP_REGULATION_OF_CHROMOSOME_ORGANIZATION	2.33e-13	0.0209853	9.34851e-20	0.455144
SNAPC1	GOBP_REGULATION_OF_CELL_CYCLE_PROCESS	2.37e-13	0.0830186	3.94571e-19	0.19348
VCPIP1	GOBP_MITOTIC_CELL_CYCLE	2.38e-13	0.204676	1.39124e-19	0.784292
LMO4	GOBP_REGULATION_OF_IMMUNE_SYSTEM_PROCESS	2.39e-13	8.36452e-13	1.084e-08	0.999999
IRF2BPL	GOBP_DNA_REPAIR	2.41e-13	0.403485	1.0074e-19	0.484387
TSC22D2	GOBP_MITOTIC_SISTER_CHROMATID_SEGREGATION	2.42e-13	0.281206	2.08541e-19	0.159768
ATXN2L	GOBP_LYMPHOCYTE_ACTIVATION	2.43e-13	0.488918	7.88172e-19	0.901489
PTK2	GOBP_MITOTIC_NUCLEAR_DIVISION	2.47e-13	0.221914	2.37203e-19	0.987972
EEF2	GOBP_DNA_CONFORMATION_CHANGE	2.47e-13	0.000420552	2.62398e-17	0.0474715
XPOT	GOBP_TUBE_MORPHOGENESIS	2.5e-13	5.79877e-05	0.207741	2.27805e-17
EBF3	GOBP_CHROMOSOME_SEGREGATION	2.5e-13	0.413277	1.40197e-21	0.344248
STK11	GOBP_CELL_CYCLE_DNA_REPLICATION	2.51e-13	0.000328353	1.22375e-17	0.81714
PDGFRB	GOBP_DNA_METABOLIC_PROCESS	2.57e-13	0.995728	6.10781e-15	8.87648e-07
CPEB2	GOBP_REGULATION_OF_CELL_CYCLE	2.6e-13	0.378634	1.95225e-18	0.306541
RNF145	GOBP_CELL_CYCLE_PHASE_TRANSITION	2.61e-13	0.625066	3.86758e-19	0.370908
ATP6V1C1	GOBP_MITOTIC_SISTER_CHROMATID_SEGREGATION	2.61e-13	0.385775	1.10972e-17	0.999661
XPOT	GOBP_VASCULATURE_DEVELOPMENT	2.62e-13	0.014783	0.385376	5.18531e-20
FLRT2	GOBP_DNA_RECOMBINATION	2.62e-13	0.975345	2.57362e-16	9.73693e-08
FXR1	GOBP_CELL_DIVISION	2.65e-13	0.000520788	8.24764e-17	0.994411
POLR2A	GOBP_MITOTIC_SISTER_CHROMATID_SEGREGATION	2.71e-13	1	5.14471e-21	0.930484
MYH10	GOBP_MITOTIC_SISTER_CHROMATID_SEGREGATION	2.72e-13	1	8.51214e-22	0.0076116
MYO1C	GOBP_MITOTIC_CELL_CYCLE_PROCESS	2.75e-13	0.932073	3.75802e-22	0.404599
RUNX1T1	GOBP_DNA_REPAIR	2.78e-13	0.055321	1.02515e-10	3.71661e-12
FLCN	GOBP_CHROMOSOME_SEGREGATION	2.85e-13	1	3.26045e-23	0.350882
SBNO2	GOBP_CELLULAR_RESPONSE_TO_STRESS	2.85e-13	0.0104807	8.38227e-19	0.138795
SNAPC1	GOBP_DNA_METABOLIC_PROCESS	2.88e-13	0.358454	2.42622e-20	0.965652
PELP1	GOBP_MITOTIC_CELL_CYCLE	2.92e-13	0.483133	2.82387e-21	0.985332
CCND3	GOBP_CHROMOSOME_ORGANIZATION	2.98e-13	0.662686	1.31883e-18	0.000202476
COG3	GOBP_NEGATIVE_REGULATION_OF_CELL_CYCLE_PROCESS	2.99e-13	0.837751	2.86076e-21	0.539445
GNA11	GOBP_CELL_CYCLE_PHASE_TRANSITION	3e-13	0.905369	5.83989e-21	0.906686
EEF2	GOBP_REGULATION_OF_CELL_CYCLE	3.06e-13	0.897152	2.55786e-21	0.317129
LTBP2	GOBP_REGULATION_OF_CELL_CYCLE_PHASE_TRANSITION	3.13e-13	0.553828	6.558e-20	0.00279893
PBRM1	GOBP_MICROTUBULE_BASED_PROCESS	3.13e-13	0.428102	4.97211e-20	0.889754
FLNB	GOBP_CHROMOSOME_SEGREGATION	3.16e-13	1	8.23475e-19	0.593632
NR3C1	GOBP_CELLULAR_RESPONSE_TO_DNA_DAMAGE_STIMULUS	3.18e-13	0.994932	5.81468e-14	9.02736e-08
BAP1	GOBP_CHROMOSOME_SEGREGATION	3.19e-13	1	3.38204e-20	0.650722
KDM5A	GOBP_REGULATION_OF_MITOTIC_CELL_CYCLE	3.24e-13	0.00880237	1.45069e-18	0.622724
PBRM1	GOBP_CHROMOSOME_SEGREGATION	3.28e-13	1	6.70144e-20	0.302238
RUNX1T1	GOBP_ORGANELLE_FISSION	3.28e-13	0.236086	2.22219e-18	5.32655e-05
NUP153	GOBP_CELL_CYCLE_PROCESS	3.36e-13	0.503878	1.44382e-19	0.452436
CCND2	GOBP_DNA_REPAIR	3.41e-13	0.565943	8.52701e-17	2.52887e-07
PIK3CA	GOBP_REGULATION_OF_CELL_CYCLE	3.42e-13	0.1416	2.86509e-21	0.89162
COG3	GOBP_CELL_CYCLE_CHECKPOINT_SIGNALING	3.48e-13	0.663117	4.37811e-21	0.560535
NCOR1	GOBP_CHROMOSOME_ORGANIZATION	3.49e-13	0.723996	4.57788e-21	0.970695
SRCAP	GOBP_MITOTIC_CELL_CYCLE_PROCESS	3.51e-13	0.702968	3.54115e-19	0.710204
MTCH1	GOBP_REGULATION_OF_CELL_CYCLE	3.55e-13	0.359907	1.11608e-19	0.666451
PAFAH1B1	GOBP_MITOTIC_CELL_CYCLE	3.73e-13	0.578205	8.93062e-23	0.255105
PTK2	GOBP_CHROMOSOME_ORGANIZATION	3.78e-13	0.340835	2.74888e-19	0.999993
PLEC	GOBP_MITOTIC_CELL_CYCLE_PROCESS	3.83e-13	0.541893	5.16264e-21	0.798938
MGA	GOBP_REGULATION_OF_CELL_CYCLE_PROCESS	3.84e-13	0.284068	3.94655e-19	0.398972
RAD50	GOBP_REGULATION_OF_CELL_CYCLE_PROCESS	3.9e-13	0.404778	2.5046e-18	0.861744
CHD4	GOBP_DNA_REPLICATION	4.03e-13	0.286956	3.33631e-20	1
POLR2A	GOBP_SISTER_CHROMATID_SEGREGATION	4.04e-13	1	9.0325e-21	0.954726
FOXO3	GOBP_POSITIVE_REGULATION_OF_IMMUNE_SYSTEM_PROCESS	4.09e-13	1.83994e-18	0.978944	0.984102
ZFP36L1	GOBP_CHROMOSOME_SEGREGATION	4.13e-13	0.922839	2.49201e-21	0.278584
GTF2A1	GOBP_REGULATION_OF_MITOTIC_CELL_CYCLE_PHASE_TRANSITION	4.18e-13	0.0581698	5.4523e-18	0.342851
CCND3	GOBP_MITOTIC_CELL_CYCLE_PROCESS	4.27e-13	0.599955	4.72725e-21	0.111211
FOXO3	GOBP_CYTOKINE_PRODUCTION	4.31e-13	2.95413e-18	0.971944	0.660351
FOXN3	GOBP_MITOTIC_CELL_CYCLE_PHASE_TRANSITION	4.31e-13	0.0247202	1.01835e-19	0.0584979
MGA	GOBP_DNA_DEPENDENT_DNA_REPLICATION	4.35e-13	0.605469	8.80312e-20	1
RB1	GOBP_MICROTUBULE_CYTOSKELETON_ORGANIZATION_INVOLVED_IN_MITOSIS	4.39e-13	0.464511	9.4533e-24	0.981641
LTBP2	GOBP_CHROMOSOME_SEGREGATION	4.41e-13	0.648888	4.46105e-21	0.0613949
LMO4	GOBP_BIOLOGICAL_ADHESION	4.41e-13	1.60648e-15	1.37e-05	0.999395
NR3C1	GOBP_DNA_METABOLIC_PROCESS	4.56e-13	0.999155	6.57055e-15	1.36199e-06
RUNX1T1	GOBP_REGULATION_OF_CELL_CYCLE	4.63e-13	0.569174	3.65894e-18	2.39186e-05
TCF12	GOBP_CELL_DIVISION	4.68e-13	0.113687	1.77393e-19	0.927642
DGKD	GOBP_MITOTIC_CELL_CYCLE	4.7e-13	0.505665	2.17702e-19	0.773224
PTK2	GOBP_CELL_MIGRATION	4.86e-13	0.33018	0.388786	1.03386e-18
SBNO2	GOBP_CELL_CYCLE_DNA_REPLICATION	4.93e-13	0.00024181	1.16346e-17	1
ABL1	GOBP_NCRNA_PROCESSING	4.94e-13	0.563669	1.35022e-18	0.479826
PDGFRB	GOBP_CELL_CYCLE_PHASE_TRANSITION	5.04e-13	0.674513	3.92309e-18	0.00550156
CD81	GOBP_CHROMOSOME_ORGANIZATION	5.21e-13	0.256256	1.97323e-21	0.0078479
POLR2A	GOBP_MICROTUBULE_BASED_PROCESS	5.24e-13	0.335814	4.56482e-20	0.826577
MDN1	GOBP_REGULATION_OF_IMMUNE_SYSTEM_PROCESS	5.27e-13	6.19784e-19	0.978427	0.870813
MYH10	GOBP_SISTER_CHROMATID_SEGREGATION	5.28e-13	1	1.35026e-21	0.0150552
MDN1	GOBP_CELL_CELL_ADHESION	5.45e-13	1.72142e-18	0.321402	0.999673
MGA	GOBP_CHROMOSOME_SEGREGATION	5.47e-13	0.963253	3.36843e-18	0.0227133
HTT	GOBP_CELL_DIVISION	5.59e-13	0.929765	9.59855e-19	0.998736
ZFP36L1	GOBP_DNA_REPAIR	5.62e-13	0.42729	7.62996e-20	0.0319512
PTK2	GOBP_ORGANELLE_FISSION	5.84e-13	0.28645	5.99537e-19	0.994545
CDC5L	GOBP_MITOTIC_CELL_CYCLE_PROCESS	5.87e-13	0.551122	4.10694e-18	0.774353
ZBTB38	GOBP_CHROMOSOME_SEGREGATION	5.9e-13	1	2.01095e-20	0.000454753
RUNX1T1	GOBP_RNA_PROCESSING	5.9e-13	0.584924	0.509108	2.51467e-22
SRCAP	GOBP_MITOTIC_CELL_CYCLE	5.95e-13	0.752888	1.05292e-18	0.456299
MDN1	GOBP_CELL_ACTIVATION	5.96e-13	1.08193e-18	0.61536	0.935107
FOXN3	GOBP_DNA_METABOLIC_PROCESS	5.98e-13	0.464507	8.77923e-20	0.00616132
RB1	GOBP_POSITIVE_REGULATION_OF_CELL_CYCLE_PROCESS	6.04e-13	0.61763	6.3302e-23	0.194244
DGKD	GOBP_MITOTIC_CELL_CYCLE_PROCESS	6.05e-13	0.437451	3.19466e-19	0.866402
CCDC88C	GOBP_CHROMOSOME_ORGANIZATION	6.08e-13	0.35495	9.18715e-19	0.999886
STAMBPL1	GOBP_MITOTIC_CELL_CYCLE	6.12e-13	0.20685	1.54683e-21	0.0527761
RBM17	GOBP_CELL_MIGRATION	6.16e-13	0.000252973	0.217627	1.59103e-14
RB1	GOBP_MEIOTIC_CELL_CYCLE_PROCESS	6.16e-13	1	5.47214e-22	0.0143708
RUNX1T1	GOBP_CELL_DIVISION	6.18e-13	0.469524	8.86159e-21	0.0194306
TRAM2	GOBP_CHROMOSOME_ORGANIZATION	6.21e-13	0.391935	1.00485e-20	0.566769
ASAP1	GOBP_MITOTIC_SISTER_CHROMATID_SEGREGATION	6.25e-13	0.0618258	1.39911e-19	0.737152
CDC5L	GOBP_CELL_CYCLE_PROCESS	6.3e-13	0.437888	4.89676e-18	0.896484
ZBTB38	GOBP_REGULATION_OF_CELL_CYCLE	6.38e-13	0.132719	1.69089e-20	0.00466909
RB1	GOBP_CENTROMERE_COMPLEX_ASSEMBLY	6.67e-13	1	9.17347e-21	0.000986279
FLRT2	GOBP_RNA_PROCESSING	6.69e-13	0.39047	7.77512e-06	3.86559e-17
ATP6V1C1	GOBP_DNA_DEPENDENT_DNA_REPLICATION	6.89e-13	0.0773147	1.8161e-16	1
MAML3	GOBP_CELL_CYCLE	6.89e-13	0.244056	4.0282e-18	0.0482763
WDR82	GOBP_CELL_DIVISION	7.13e-13	0.353634	2.24164e-20	0.892595
MIDN	GOBP_CELL_CYCLE_CHECKPOINT_SIGNALING	7.21e-13	0.36657	3.91338e-19	0.456549
RUNX1T1	GOBP_REGULATION_OF_CELL_CYCLE_PROCESS	7.23e-13	0.713658	8.75639e-17	1.68587e-06
TBL1XR1	GOBP_DNA_METABOLIC_PROCESS	7.27e-13	0.329693	7.20838e-18	0.999973
FLNB	GOBP_DNA_METABOLIC_PROCESS	7.28e-13	0.434677	3.38357e-18	0.994188
PELP1	GOBP_CELL_CYCLE_PROCESS	7.41e-13	0.164153	3.43015e-20	0.991596
TSHZ3	GOBP_RNA_PROCESSING	7.48e-13	0.243759	0.115579	7.37949e-20
ATN1	GOBP_CHROMOSOME_SEGREGATION	7.6e-13	0.159352	5.83132e-20	1
TNK2	GOBP_ORGANELLE_FISSION	7.63e-13	0.141552	6.4112e-20	0.937364
UBE2O	GOBP_MITOTIC_CELL_CYCLE	7.7e-13	0.254225	5.7247e-20	0.745031
PELP1	GOBP_MITOTIC_CELL_CYCLE_PROCESS	7.86e-13	0.566363	1.09249e-20	0.98765
PDGFRB	GOBP_REGULATION_OF_CELL_CYCLE_PROCESS	7.91e-13	0.540964	2.08424e-17	0.00250348
NRBP1	GOBP_MITOTIC_CELL_CYCLE_PROCESS	7.95e-13	0.348134	2.98462e-19	0.956762
SRCAP	GOBP_CELL_CYCLE	8.06e-13	0.725623	2.21365e-18	0.339536
ZBTB1	GOBP_REGULATION_OF_CELL_CYCLE_PHASE_TRANSITION	8.11e-13	0.474972	9.80661e-20	0.345522
PDGFRB	GOBP_NCRNA_METABOLIC_PROCESS	8.21e-13	0.975954	1.17135e-12	2.60885e-08
TRA2B	GOBP_CHROMOSOME_SEGREGATION	8.21e-13	0.492782	1.92522e-18	1
CPEB2	GOBP_CELL_DIVISION	8.3e-13	0.841858	2.43333e-18	0.517944
SOS1	GOBP_CELL_CYCLE	8.54e-13	0.726038	4.46523e-18	0.882309
STK11	GOBP_CELL_CYCLE_CHECKPOINT_SIGNALING	8.58e-13	0.192619	4.33418e-19	0.244033
VCPIP1	GOBP_MITOTIC_CELL_CYCLE_PROCESS	8.58e-13	0.444922	4.55361e-19	0.673703
UPF2	GOBP_DNA_METABOLIC_PROCESS	8.59e-13	0.519463	2.80018e-18	0.985403
RB1	GOBP_MITOTIC_SPINDLE_ORGANIZATION	8.67e-13	0.393026	3.66473e-23	1
CCND2	GOBP_MRNA_PROCESSING	8.93e-13	0.468694	7.59101e-05	1.78885e-18
TBL1XR1	GOBP_CHROMOSOME_SEGREGATION	8.95e-13	0.499122	8.87126e-18	0.703126
PHRF1	GOBP_CELL_CYCLE_PROCESS	9.02e-13	0.671258	6.05752e-20	0.985102
NFYA	GOBP_REGULATION_OF_CELL_CYCLE	9.41e-13	0.0386765	3.0548e-17	0.68265
CPEB2	GOBP_DNA_DEPENDENT_DNA_REPLICATION	9.42e-13	0.314338	7.79356e-18	0.51262
MGA	GOBP_DNA_REPAIR	9.47e-13	0.439007	1.11585e-17	0.0326387
PDGFRB	GOBP_CELLULAR_RESPONSE_TO_DNA_DAMAGE_STIMULUS	9.64e-13	0.973154	3.65732e-14	1.06211e-06
ANKFY1	GOBP_CELL_CYCLE_PROCESS	9.79e-13	0.112139	1.72371e-21	0.269573
COG3	GOBP_REGULATION_OF_MITOTIC_CELL_CYCLE	9.97e-13	0.589837	4.5705e-20	0.302784
UBR5	GOBP_CELL_CYCLE_PHASE_TRANSITION	9.99e-13	0.147854	2.88356e-17	0.73884
RAPGEF1	GOBP_RIBONUCLEOPROTEIN_COMPLEX_BIOGENESIS	9.99e-13	0.18989	1.33796e-17	0.14487
UBR5	GOBP_CELLULAR_RESPONSE_TO_DNA_DAMAGE_STIMULUS	1e-12	0.00346556	9.49601e-16	0.96035
TSHZ3	GOBP_MRNA_METABOLIC_PROCESS	1.01e-12	0.523782	0.000441009	1.43145e-17
PTK2	GOBP_TUBE_DEVELOPMENT	1.02e-12	0.0318729	0.207963	5.55743e-17
UBR5	GOBP_CELLULAR_RESPONSE_TO_STRESS	1.03e-12	0.0818836	1.11133e-16	0.359548
HDAC2	GOBP_REGULATION_OF_CELLULAR_COMPONENT_MOVEMENT	1.03e-12	3.34843e-10	0.486383	4.62994e-08
CSMD1	GOBP_DNA_METABOLIC_PROCESS	1.05e-12	0.0354049	9.33689e-12	8.13325e-12
CD81	GOBP_CELL_CYCLE_PROCESS	1.05e-12	0.121812	2.59823e-19	0.000437482
MIDN	GOBP_REGULATION_OF_CELL_CYCLE_PHASE_TRANSITION	1.05e-12	0.569022	6.85661e-19	0.287157
MAP3K1	GOBP_CELL_CYCLE_PHASE_TRANSITION	1.06e-12	0.394212	2.29502e-17	0.196694
ZBTB1	GOBP_ORGANELLE_FISSION	1.06e-12	0.656325	1.77308e-19	0.207045
SPARC	GOBP_CELL_CYCLE_PHASE_TRANSITION	1.07e-12	0.674513	5.74536e-18	0.728182
ATP6V1C1	GOBP_MITOTIC_CELL_CYCLE_PHASE_TRANSITION	1.08e-12	0.356053	7.0753e-17	0.962958
TSC22D2	GOBP_SISTER_CHROMATID_SEGREGATION	1.12e-12	0.430725	9.26907e-19	0.215119
STK11	GOBP_REGULATION_OF_MITOTIC_CELL_CYCLE	1.18e-12	0.458559	1.41748e-19	0.501027
KDM5A	GOBP_REGULATION_OF_CELL_CYCLE_PHASE_TRANSITION	1.18e-12	0.0457751	1.32025e-18	0.87558
COG3	GOBP_MEIOTIC_CELL_CYCLE	1.24e-12	0.780486	3.04423e-20	0.478261
ABL1	GOBP_RIBONUCLEOPROTEIN_COMPLEX_BIOGENESIS	1.25e-12	0.38488	3.30909e-18	1
HDAC2	GOBP_IMMUNE_RESPONSE	1.3e-12	1.00884e-17	0.999802	0.999999
CDV3	GOBP_CELL_CYCLE	1.31e-12	0.24516	5.42969e-19	0.958002
SRCAP	GOBP_LYMPHOCYTE_ACTIVATION	1.32e-12	0.214701	7.61961e-18	0.648866
MYH10	GOBP_MICROTUBULE_BASED_PROCESS	1.32e-12	0.386226	4.31146e-22	0.596415
TRAM2	GOBP_CELL_CYCLE_PROCESS	1.33e-12	0.485845	3.59375e-20	0.419232
LMO4	GOBP_CELL_CELL_ADHESION	1.34e-12	6.66127e-16	0.000163959	0.99999
HSP90AB1	GOBP_BIOLOGICAL_ADHESION	1.34e-12	7.25172e-06	0.895892	2.43828e-14
RNF145	GOBP_DNA_METABOLIC_PROCESS	1.38e-12	0.99032	8.84601e-18	0.0998727
ZBTB1	GOBP_MITOTIC_NUCLEAR_DIVISION	1.39e-12	0.514844	8.85974e-19	0.0793114
HDLBP	GOBP_DNA_METABOLIC_PROCESS	1.4e-12	0.414626	1.11008e-17	0.940259
CAMTA2	GOBP_CHROMOSOME_SEGREGATION	1.41e-12	0.72149	1.26795e-20	0.730635
ASAP1	GOBP_DNA_METABOLIC_PROCESS	1.41e-12	0.0455046	7.31183e-19	0.658454
COG3	GOBP_REGULATION_OF_MITOTIC_CELL_CYCLE_PHASE_TRANSITION	1.42e-12	0.315243	1.02781e-19	0.433798
FKBP5	GOBP_CHROMOSOME_ORGANIZATION	1.42e-12	0.438756	5.15412e-19	0.702476
IRF2BPL	GOBP_REGULATION_OF_MITOTIC_CELL_CYCLE_PHASE_TRANSITION	1.46e-12	0.251156	1.49618e-18	0.671691
FAT1	GOBP_DNA_REPLICATION	1.47e-12	0.847059	1.30029e-17	0.0250407
IFFO1	GOBP_DNA_METABOLIC_PROCESS	1.47e-12	0.113943	3.30451e-18	0.000150091
SOS1	GOBP_MITOTIC_CELL_CYCLE_PROCESS	1.48e-12	0.527649	1.54051e-17	0.719756
ZCCHC14	GOBP_MITOTIC_CELL_CYCLE	1.49e-12	0.0502183	1.71965e-18	0.701092
KDM5A	GOBP_REGULATION_OF_CHROMOSOME_ORGANIZATION	1.52e-12	0.377786	2.35115e-19	0.863955
RBM27	GOBP_MITOTIC_CELL_CYCLE_PHASE_TRANSITION	1.52e-12	0.440414	1.09111e-17	0.585838
RAPGEF1	GOBP_RRNA_METABOLIC_PROCESS	1.53e-12	0.123565	1.59224e-17	0.336928
FBN1	GOBP_REGULATION_OF_CELL_CYCLE	1.56e-12	0.133816	2.81224e-19	0.0555426
FKBP5	GOBP_CELL_CYCLE_PROCESS	1.56e-12	0.77847	3.68819e-19	0.632799
ANKHD1	GOBP_ORGANONITROGEN_COMPOUND_BIOSYNTHETIC_PROCESS	1.58e-12	6.35321e-07	1.01136e-08	0.000629921
PRPF8	GOBP_ORGANELLE_FISSION	1.58e-12	0.512015	2.26598e-20	0.18687
ATP6V1C1	GOBP_NUCLEAR_CHROMOSOME_SEGREGATION	1.63e-12	0.712759	5.65157e-17	0.999898
IFFO1	GOBP_CELLULAR_RESPONSE_TO_DNA_DAMAGE_STIMULUS	1.68e-12	0.0102206	2.26242e-14	3.08777e-07
PAFAH1B1	GOBP_MITOTIC_CELL_CYCLE_PROCESS	1.71e-12	0.707616	1.41794e-21	0.17959
KLF3	GOBP_MITOTIC_CELL_CYCLE_PROCESS	1.71e-12	0.944901	2.76816e-19	0.243748
CBFA2T3	GOBP_CELL_CYCLE	1.71e-12	0.00502319	7.31739e-16	0.000153441
FOXO3	GOBP_LYMPHOCYTE_ACTIVATION	1.72e-12	2.1435e-17	0.793796	0.655979
RB1	GOBP_CELLULAR_RESPONSE_TO_STRESS	1.73e-12	0.778926	2.05539e-21	0.0305261
RB1	GOBP_MEIOTIC_CELL_CYCLE	1.74e-12	1	6.24922e-22	0.0790076
XPO6	GOBP_IMMUNE_RESPONSE	1.77e-12	0.178559	6.37728e-17	0.999953
HDAC2	GOBP_CELL_MIGRATION	1.79e-12	2.20584e-11	0.858422	8.05163e-07
TRAM2	GOBP_MITOTIC_CELL_CYCLE_PROCESS	1.8e-12	0.582472	3.68258e-20	0.541925
PIK3R1	GOBP_RRNA_METABOLIC_PROCESS	1.81e-12	0.993328	1.91278e-15	0.000161632
PIK3R1	GOBP_DNA_METABOLIC_PROCESS	1.83e-12	0.997596	1.82612e-15	0.000171336
SBNO2	GOBP_REGULATION_OF_CELL_CYCLE_PHASE_TRANSITION	1.86e-12	0.228662	3.15062e-19	0.298333
GTF2A1	GOBP_CHROMOSOME_SEGREGATION	1.88e-12	0.545397	4.99504e-18	0.31986
NFIC	GOBP_REGULATION_OF_CELL_CYCLE_PHASE_TRANSITION	1.88e-12	0.402211	1.39302e-19	0.53319
RNF145	GOBP_MRNA_METABOLIC_PROCESS	1.94e-12	0.981969	9.15228e-12	1.55351e-07
MIDN	GOBP_REGULATION_OF_MITOTIC_CELL_CYCLE	1.95e-12	0.571122	1.36522e-18	0.348658
STK11	GOBP_REGULATION_OF_CELL_CYCLE_PHASE_TRANSITION	1.97e-12	0.436699	2.17098e-19	0.740578
STK38	GOBP_REGULATION_OF_CELL_CYCLE	2e-12	0.323792	7.24311e-18	0.202031
MGA	GOBP_CELLULAR_RESPONSE_TO_DNA_DAMAGE_STIMULUS	2e-12	0.508191	1.13014e-17	0.080434
FBN1	GOBP_CELL_CYCLE_PHASE_TRANSITION	2.02e-12	0.0830988	5.02119e-19	0.0761767
FLNC	GOBP_RNA_PROCESSING	2.02e-12	0.968843	0.0189125	1.9876e-19
FLRT2	GOBP_NUCLEAR_CHROMOSOME_SEGREGATION	2.03e-12	0.438524	9.69731e-18	0.000176969
FLNB	GOBP_MICROTUBULE_CYTOSKELETON_ORGANIZATION	2.08e-12	0.201741	4.11987e-17	0.700007
MIDN	GOBP_DNA_GEOMETRIC_CHANGE	2.14e-12	4.20749e-05	1.93018e-14	0.384244
NRBP1	GOBP_MITOTIC_CELL_CYCLE	2.19e-12	0.397021	1.14106e-18	0.930273
RXRA	GOBP_RIBOSOME_BIOGENESIS	2.2e-12	0.116756	1.43985e-19	0.541398
GABPB1	GOBP_DNA_REPLICATION	2.22e-12	0.501485	3.14965e-18	1
LMO4	GOBP_ADAPTIVE_IMMUNE_RESPONSE	2.22e-12	2.51013e-11	9.08738e-09	0.999324
MDN1	GOBP_POSITIVE_REGULATION_OF_CELL_CELL_ADHESION	2.24e-12	5.90459e-18	0.618376	1
ANKFY1	GOBP_MITOTIC_CELL_CYCLE_PROCESS	2.24e-12	0.616858	5.93991e-22	0.597628
UBR5	GOBP_SISTER_CHROMATID_SEGREGATION	2.27e-12	0.154785	6.08626e-17	0.97382
ETV6	GOBP_CHROMOSOME_ORGANIZATION	2.28e-12	0.0237258	4.84432e-18	0.977812
NR3C1	GOBP_MITOTIC_CELL_CYCLE_PHASE_TRANSITION	2.29e-12	0.517825	7.39731e-18	0.0255763
CDKN1A	GOBP_REGULATION_OF_CELL_CYCLE	2.3e-12	0.205268	5.12104e-19	0.631656
MCC	GOBP_CELL_CYCLE_PHASE_TRANSITION	2.33e-12	0.526368	1.35218e-17	0.0536356
CCND2	GOBP_CELL_CYCLE_PHASE_TRANSITION	2.33e-12	0.0141312	2.33997e-18	0.00996742
POLR2A	GOBP_MICROTUBULE_CYTOSKELETON_ORGANIZATION	2.34e-12	0.139459	1.23019e-18	0.675231
RASA1	GOBP_CELL_CYCLE_PHASE_TRANSITION	2.36e-12	0.764565	9.51512e-17	0.465299
HSP90AB1	GOBP_REGULATION_OF_CELLULAR_COMPONENT_MOVEMENT	2.36e-12	0.000596257	0.538888	1.11167e-15
PIK3R1	GOBP_RIBONUCLEOPROTEIN_COMPLEX_BIOGENESIS	2.36e-12	0.999971	8.01772e-15	5.58253e-05
EEF2	GOBP_CELL_CYCLE_PHASE_TRANSITION	2.37e-12	0.957877	4.0226e-20	0.457915
IRF2BPL	GOBP_CELL_DIVISION	2.39e-12	0.0438154	1.17868e-17	0.984395
TSC22D2	GOBP_REGULATION_OF_CELL_CYCLE_PROCESS	2.39e-12	0.390771	7.91551e-18	0.0834469
KDM5A	GOBP_REGULATION_OF_MITOTIC_CELL_CYCLE_PHASE_TRANSITION	2.4e-12	0.0363811	5.3951e-18	0.766471
CDC5L	GOBP_MITOTIC_CELL_CYCLE	2.4e-12	0.59134	2.35948e-17	0.78235
PBRM1	GOBP_DNA_METABOLIC_PROCESS	2.42e-12	0.460577	7.8598e-19	0.980127
LUC7L3	GOBP_REGULATION_OF_CELLULAR_COMPONENT_MOVEMENT	2.42e-12	4.51699e-13	0.117236	2.0107e-08
TSC22D2	GOBP_MITOTIC_NUCLEAR_DIVISION	2.44e-12	0.619532	1.01042e-18	0.423517
PRPF8	GOBP_NUCLEAR_CHROMOSOME_SEGREGATION	2.44e-12	1	1.1398e-19	0.0382885
ARHGAP5	GOBP_MITOTIC_CELL_CYCLE_PROCESS	2.44e-12	0.372191	2.40835e-16	0.00225439
WDR82	GOBP_MICROTUBULE_BASED_PROCESS	2.45e-12	0.386226	2.84529e-19	0.419255
PTK2	GOBP_REGULATION_OF_CELL_CYCLE_PROCESS	2.45e-12	0.138275	9.77975e-18	0.921288
LUC7L3	GOBP_BIOLOGICAL_ADHESION	2.46e-12	6.80647e-09	0.796982	2.00926e-13
TRAM2	GOBP_MITOTIC_CELL_CYCLE	2.46e-12	0.58052	1.45963e-19	0.224108
MYH10	GOBP_MICROTUBULE_CYTOSKELETON_ORGANIZATION	2.47e-12	0.168148	4.7424e-21	0.366206
TRA2B	GOBP_REGULATION_OF_CELL_CYCLE	2.51e-12	0.662038	6.47263e-18	0.989046
TSC22D2	GOBP_DNA_REPLICATION	2.52e-12	0.637197	6.55869e-19	0.665402
RBM6	GOBP_CHROMOSOME_SEGREGATION	2.55e-12	1	1.26934e-19	0.881447
HSP90AB1	GOBP_CELL_CYCLE_PROCESS	2.56e-12	0.39559	1.11824e-18	0.909534
PBRM1	GOBP_MICROTUBULE_CYTOSKELETON_ORGANIZATION	2.6e-12	0.368743	1.30851e-18	0.815892
ARRDC3	GOBP_CELL_CYCLE_PHASE_TRANSITION	2.61e-12	0.644502	7.83376e-16	0.00298672
TP63	GOBP_DNA_METABOLIC_PROCESS	2.61e-12	0.0674729	1.10179e-14	2.86298e-07
GNA11	GOBP_MITOTIC_CELL_CYCLE_PHASE_TRANSITION	2.64e-12	0.822322	1.60608e-19	0.916107
XPOT	GOBP_CELL_MIGRATION	2.65e-12	9.37334e-06	0.0223836	5.46006e-14
ZFP36L1	GOBP_ORGANELLE_FISSION	2.67e-12	0.768378	2.91954e-19	0.0543275
MYO1E	GOBP_CELL_CYCLE_PHASE_TRANSITION	2.68e-12	0.211237	1.16357e-20	0.688574
PXDN	GOBP_CELL_CYCLE	2.69e-12	0.786421	2.62866e-18	0.884135
PDGFRB	GOBP_ESTABLISHMENT_OF_RNA_LOCALIZATION	2.7e-12	0.95486	1.42853e-05	1.26087e-14
NCOR1	GOBP_CHROMOSOME_SEGREGATION	2.72e-12	1	1.32292e-19	0.534745
TNK2	GOBP_DNA_REPAIR	2.75e-12	0.00236974	2.52728e-17	0.994308
FYN	GOBP_REGULATION_OF_IMMUNE_SYSTEM_PROCESS	2.76e-12	2.92954e-18	0.999799	0.886043
KCMF1	GOBP_CHROMOSOME_ORGANIZATION	2.78e-12	0.752803	8.61071e-17	0.955534
FBXW7	GOBP_CHROMOSOME_ORGANIZATION	2.82e-12	0.0507673	6.01121e-18	0.981924
MAP1B	GOBP_NCRNA_METABOLIC_PROCESS	2.85e-12	0.985108	1.62801e-15	0.000370937
FAM13B	GOBP_REGULATION_OF_CELL_CYCLE_PROCESS	2.86e-12	0.354221	9.89841e-18	0.702274
ZBTB1	GOBP_CHROMOSOME_SEGREGATION	2.86e-12	0.582114	7.50429e-19	0.242822
FOXO3	GOBP_CELL_CELL_ADHESION	2.87e-12	3.51817e-17	0.608563	0.99984
POLE	GOBP_BIOLOGICAL_ADHESION	2.87e-12	3.91765e-08	0.235299	3.25597e-12
STAMBPL1	GOBP_CELL_CYCLE	2.91e-12	0.191869	7.1845e-20	0.0185381
MYH10	GOBP_REGULATION_OF_CELL_CYCLE	2.92e-12	0.0728247	9.22897e-21	0.580452
IGF2BP2	GOBP_CELLULAR_MACROMOLECULE_LOCALIZATION	2.95e-12	0.211405	3.84112e-09	5.32156e-12
WDR82	GOBP_NUCLEAR_CHROMOSOME_SEGREGATION	2.97e-12	1	7.61046e-19	0.0811008
RUNX1T1	GOBP_CHROMOSOME_SEGREGATION	2.98e-12	0.489084	4.51714e-17	5.18099e-05
ATN1	GOBP_MITOTIC_NUCLEAR_DIVISION	3.02e-12	0.144213	5.19713e-19	1
MGA	GOBP_CELL_DIVISION	3.08e-12	0.414625	6.06293e-18	0.337989
SPTBN1	GOBP_MITOTIC_CELL_CYCLE	3.09e-12	0.188802	4.04052e-18	0.851075
EPAS1	GOBP_CELL_CYCLE	3.17e-12	0.624507	3.67713e-17	0.0536653
ANKHD1	GOBP_MICROTUBULE_BASED_PROCESS	3.2e-12	0.501411	4.16041e-17	0.493355
MYO1E	GOBP_CELL_DIVISION	3.2e-12	0.355816	1.31786e-20	0.486195
LMO4	GOBP_POSITIVE_REGULATION_OF_IMMUNE_SYSTEM_PROCESS	3.22e-12	6.87524e-12	5.67299e-08	0.999982
CDV3	GOBP_MITOTIC_CELL_CYCLE_PROCESS	3.25e-12	0.535669	8.80583e-19	1
PAFAH1B1	GOBP_CELL_CYCLE_PROCESS	3.27e-12	0.322741	4.91718e-21	0.346561
HTT	GOBP_CHROMOSOME_SEGREGATION	3.28e-12	0.818071	1.91733e-17	0.588575
RXRA	GOBP_RRNA_METABOLIC_PROCESS	3.3e-12	0.0733955	3.37158e-19	0.69968
ZBTB1	GOBP_DNA_REPAIR	3.36e-12	0.36639	5.00109e-19	0.734102
CAMTA2	GOBP_CELL_DIVISION	3.42e-12	0.444485	6.08375e-20	0.987475
MYO1C	GOBP_CHROMOSOME_SEGREGATION	3.44e-12	1	1.44274e-20	0.574428
KDM5A	GOBP_DNA_CONFORMATION_CHANGE	3.46e-12	0.500266	5.56849e-19	0.925947
NR3C1	GOBP_RNA_SPLICING	3.5e-12	0.997037	8.51563e-08	2.16164e-12
CCND2	GOBP_DNA_DEPENDENT_DNA_REPLICATION	3.52e-12	0.602414	2.28882e-18	0.000485205
MIDN	GOBP_NEGATIVE_REGULATION_OF_CELL_CYCLE_PROCESS	3.53e-12	0.486062	1.91134e-18	0.686484
MGA	GOBP_NUCLEAR_CHROMOSOME_SEGREGATION	3.53e-12	0.92011	1.10849e-16	0.0101028
FOXO3	GOBP_POSITIVE_REGULATION_OF_CELL_CELL_ADHESION	3.61e-12	3.94353e-17	0.779528	0.936526
ZCCHC14	GOBP_MITOTIC_CELL_CYCLE_PROCESS	3.63e-12	0.0447657	8.9318e-18	0.567757
RBM6	GOBP_MICROTUBULE_BASED_PROCESS	3.67e-12	0.593464	3.58184e-19	0.904704
GNAI2	GOBP_MICROTUBULE_BASED_PROCESS	3.7e-12	0.444229	1.06731e-18	0.0219611
HDAC2	GOBP_LOCOMOTION	3.76e-12	1.24822e-11	0.826438	3.78062e-06
CCND2	GOBP_MITOTIC_CELL_CYCLE_PHASE_TRANSITION	3.76e-12	0.0162597	1.17025e-18	0.0394988
PIK3R1	GOBP_NCRNA_PROCESSING	3.79e-12	0.99889	4.01747e-14	2.19901e-05
UBR5	GOBP_DNA_DEPENDENT_DNA_REPLICATION	3.81e-12	0.051835	3.46851e-16	1
BCL6	GOBP_CHROMOSOME_SEGREGATION	3.83e-12	0.261523	1.39375e-21	0.691131
ARRDC3	GOBP_RRNA_METABOLIC_PROCESS	3.84e-12	0.988242	4.99509e-16	0.00522438
SOS1	GOBP_MITOTIC_CELL_CYCLE	3.85e-12	0.587691	3.90857e-17	0.878396
GNA11	GOBP_DNA_METABOLIC_PROCESS	3.97e-12	0.161288	1.38717e-18	0.989686
ATP6V1C1	GOBP_MICROTUBULE_CYTOSKELETON_ORGANIZATION_INVOLVED_IN_MITOSIS	3.99e-12	0.391808	4.30761e-16	0.716418
GSPT1	GOBP_LYMPHOCYTE_ACTIVATION	4.02e-12	0.274019	2.25235e-17	0.174423
PIK3R1	GOBP_MITOTIC_CELL_CYCLE_PHASE_TRANSITION	4.03e-12	0.562783	7.15929e-16	0.00238297
KLF3	GOBP_CELL_CYCLE_PROCESS	4.06e-12	0.989561	1.43433e-18	0.161868
RB1	GOBP_CELLULAR_MACROMOLECULE_BIOSYNTHETIC_PROCESS	4.07e-12	0.0133617	4.57515e-19	0.0364851
COG3	GOBP_REGULATION_OF_NUCLEAR_DIVISION	4.22e-12	1	1.00916e-19	0.738721
POLR1A	GOBP_CHROMOSOME_ORGANIZATION	4.25e-12	0.582017	4.03605e-17	0.934819
LTBP2	GOBP_DNA_REPLICATION	4.3e-12	0.802097	7.46924e-17	0.00012174
FKBP5	GOBP_MITOTIC_CELL_CYCLE_PROCESS	4.31e-12	0.860837	1.76824e-18	0.514095
RB1	GOBP_PROTEIN_DNA_COMPLEX_SUBUNIT_ORGANIZATION	4.34e-12	1	6.58391e-20	0.00379791
CCND2	GOBP_RNA_PROCESSING	4.44e-12	0.427755	9.00913e-05	2.58824e-17
TNK2	GOBP_DNA_DEPENDENT_DNA_REPLICATION	4.48e-12	0.0679417	1.93284e-18	0.948355
CCND3	GOBP_MITOTIC_CELL_CYCLE	4.49e-12	0.654728	1.16296e-19	0.181873
CCND2	GOBP_CELL_DIVISION	4.51e-12	0.884366	1.27948e-20	0.090718
SPTBN1	GOBP_MITOTIC_CELL_CYCLE_PROCESS	4.56e-12	0.120211	9.40091e-18	1
CSRNP1	GOBP_CHROMOSOME_ORGANIZATION	4.62e-12	0.425952	2.81255e-09	1.38299e-12
EBF3	GOBP_ORGANELLE_FISSION	4.66e-12	0.54732	1.37651e-18	0.0278582
ZFP36L2	GOBP_CELL_CYCLE_PROCESS	4.68e-12	0.76303	3.79016e-11	2.04174e-08
CCND2	GOBP_SISTER_CHROMATID_SEGREGATION	4.7e-12	0.346363	2.19289e-18	0.00145182
MGA	GOBP_REGULATION_OF_CELL_CYCLE_PHASE_TRANSITION	4.71e-12	0.323778	8.54976e-18	0.559697
SBNO2	GOBP_CELL_CYCLE_CHECKPOINT_SIGNALING	4.73e-12	0.163874	5.49986e-19	1
RXRA	GOBP_NCRNA_PROCESSING	4.79e-12	0.218862	2.07981e-19	0.683307
ITPR3	GOBP_CHROMOSOME_ORGANIZATION	4.79e-12	0.426286	1.236e-18	0.999726
ATP6V1C1	GOBP_CELLULAR_RESPONSE_TO_DNA_DAMAGE_STIMULUS	4.79e-12	0.00973015	1.55702e-14	0.999992
NUFIP2	GOBP_TISSUE_DEVELOPMENT	4.82e-12	9.70774e-12	0.00270576	6.62458e-09
ATP6V1C1	GOBP_SISTER_CHROMATID_SEGREGATION	4.82e-12	0.551364	2.77004e-16	0.999679
LTBP2	GOBP_MITOTIC_SISTER_CHROMATID_SEGREGATION	4.88e-12	0.298109	3.90828e-19	0.0770311
IL6ST	GOBP_CELL_DIVISION	4.94e-12	0.475992	1.05298e-18	0.135092
KCMF1	GOBP_CELL_DIVISION	5e-12	0.600923	4.87476e-16	0.436668
MAP3K1	GOBP_CELLULAR_MACROMOLECULE_BIOSYNTHETIC_PROCESS	5.05e-12	1.63808e-06	8.8547e-12	0.976011
DDX39B	GOBP_REGULATION_OF_CELL_CYCLE	5.05e-12	0.212753	2.60577e-17	0.449301
DGKD	GOBP_DNA_METABOLIC_PROCESS	5.07e-12	0.488007	5.963e-18	0.818753
FYN	GOBP_CELL_ACTIVATION	5.08e-12	6.43444e-18	0.931765	0.993015
MIDN	GOBP_REGULATION_OF_CELLULAR_MACROMOLECULE_BIOSYNTHETIC_PROCESS	5.19e-12	0.00621954	1.28128e-15	0.139469
FBXW11	GOBP_RIBONUCLEOPROTEIN_COMPLEX_BIOGENESIS	5.29e-12	0.982265	8.65613e-18	0.542691
ZFP36L1	GOBP_NUCLEAR_CHROMOSOME_SEGREGATION	5.36e-12	0.909287	1.39628e-19	0.288287
MAP3K1	GOBP_CELL_DIVISION	5.46e-12	0.316658	5.3823e-17	0.922732
GTF2A1	GOBP_CELL_DIVISION	5.54e-12	0.0270468	2.06476e-16	0.698388
UBR5	GOBP_NUCLEAR_CHROMOSOME_SEGREGATION	5.6e-12	0.343848	9.22084e-17	0.937848
ARRDC3	GOBP_CELLULAR_RESPONSE_TO_DNA_DAMAGE_STIMULUS	5.61e-12	0.994271	1.37267e-14	0.000318737
PIK3R1	GOBP_CELL_CYCLE_PHASE_TRANSITION	5.65e-12	0.681893	2.40113e-15	0.000950018
MGA	GOBP_RRNA_METABOLIC_PROCESS	5.65e-12	0.762344	2.07022e-17	0.126921
GNAI2	GOBP_CELL_DIVISION	5.67e-12	0.556977	1.35054e-19	0.275266
RASA1	GOBP_MITOTIC_CELL_CYCLE_PHASE_TRANSITION	5.69e-12	0.730559	2.39987e-16	0.582472
ASAP1	GOBP_CELL_CYCLE_PHASE_TRANSITION	5.72e-12	0.112706	1.65315e-18	0.981841
ATP6V1C1	GOBP_CELLULAR_RESPONSE_TO_STRESS	5.76e-12	0.0743112	3.03792e-15	0.841074
FBN1	GOBP_CELL_DIVISION	5.79e-12	0.240443	1.79378e-19	0.40524
PLEC	GOBP_CELL_CYCLE	5.81e-12	0.610987	1.87501e-18	0.124145
GNAI2	GOBP_MICROTUBULE_CYTOSKELETON_ORGANIZATION	5.81e-12	0.335858	4.98646e-18	0.0128789
LMO4	GOBP_REGULATION_OF_LYMPHOCYTE_ACTIVATION	5.85e-12	4.55321e-13	2.04099e-06	0.99971
RPS6KB1	GOBP_TISSUE_DEVELOPMENT	5.86e-12	3.82197e-09	0.305264	1.71925e-12
IFFO1	GOBP_DNA_REPAIR	6.02e-12	0.120976	3.85052e-15	1.44291e-06
PIK3CA	GOBP_DNA_METABOLIC_PROCESS	6.19e-12	0.400447	2.63502e-19	0.341787
HDAC4	GOBP_MITOTIC_CELL_CYCLE_PROCESS	6.22e-12	1	6.15322e-18	0.0124029
STAMBPL1	GOBP_MITOTIC_CELL_CYCLE_PROCESS	6.24e-12	0.360922	1.44296e-20	0.185256
LTBP2	GOBP_MITOTIC_NUCLEAR_DIVISION	6.33e-12	0.353559	1.56316e-19	0.248787
EPHA7	GOBP_IMMUNE_RESPONSE	6.38e-12	5.95784e-18	0.959728	0.940275
CELF2	GOBP_DNA_METABOLIC_PROCESS	6.49e-12	0.511501	5.15934e-19	0.389735
MGA	GOBP_NCRNA_PROCESSING	6.53e-12	0.67847	1.36654e-17	0.265432
POLR1A	GOBP_CELL_CYCLE_PROCESS	6.57e-12	0.821071	6.09925e-17	0.772965
BCL6	GOBP_REGULATION_OF_CELL_CYCLE	6.6e-12	0.233103	3.95402e-19	0.00715176
EPAS1	GOBP_MITOTIC_CELL_CYCLE	6.62e-12	0.581557	4.63667e-16	0.0128596
ATP1A1	GOBP_POSITIVE_REGULATION_OF_IMMUNE_SYSTEM_PROCESS	6.67e-12	3.37057e-09	2.00772e-13	0.704572
RNF145	GOBP_CELLULAR_RESPONSE_TO_STRESS	6.71e-12	0.0161684	1.5081e-14	0.0313031
ZBTB1	GOBP_REGULATION_OF_MITOTIC_CELL_CYCLE	6.71e-12	0.0827106	4.87268e-17	0.094248
MAP1B	GOBP_CELLULAR_MACROMOLECULE_BIOSYNTHETIC_PROCESS	6.72e-12	0.000143401	8.21843e-13	0.0171341
HDAC4	GOBP_MITOTIC_CELL_CYCLE	6.73e-12	1	9.93303e-18	0.00867832
PTPN23	GOBP_CELL_CYCLE_PROCESS	6.76e-12	0.814998	1.33264e-17	0.85887
TP63	GOBP_CHROMOSOME_SEGREGATION	6.91e-12	0.656137	1.31686e-18	0.00134609
IL6ST	GOBP_CELLULAR_MACROMOLECULE_BIOSYNTHETIC_PROCESS	6.97e-12	9.2802e-06	4.83735e-13	0.0257322
ZFP36L1	GOBP_REGULATION_OF_MITOTIC_CELL_CYCLE	6.98e-12	0.0202722	2.12067e-15	0.00129257
STK11	GOBP_NEGATIVE_REGULATION_OF_CELL_CYCLE_PROCESS	7.08e-12	0.328098	2.16419e-18	0.665224
PRPF8	GOBP_CELL_DIVISION	7.13e-12	0.657911	6.89789e-20	0.544105
SPARC	GOBP_REGULATION_OF_CELL_CYCLE_PROCESS	7.14e-12	0.540964	8.22142e-17	0.763913
MED1	GOBP_CYTOPLASMIC_TRANSLATION	7.2e-12	1.10923e-10	2.62916e-05	2.70392e-05
TSC22D2	GOBP_CELL_CYCLE_PHASE_TRANSITION	7.21e-12	0.314844	1.78554e-17	0.227452
PHRF1	GOBP_CELL_DIVISION	7.22e-12	0.549457	1.53812e-18	0.999319
PIK3R1	GOBP_MRNA_METABOLIC_PROCESS	7.22e-12	0.999746	1.5427e-12	1.43312e-06
ATN1	GOBP_DNA_REPLICATION	7.23e-12	0.338385	1.9209e-18	0.431537
PPP1R18	GOBP_MITOTIC_NUCLEAR_DIVISION	7.26e-12	0.709852	6.70026e-18	0.12918
RAPGEF1	GOBP_NCRNA_METABOLIC_PROCESS	7.29e-12	0.505536	2.0922e-17	0.545937
TRA2B	GOBP_BIOLOGICAL_ADHESION	7.29e-12	0.431988	0.659738	6.19402e-17
KLF3	GOBP_DNA_REPLICATION	7.3e-12	0.702536	1.06338e-18	0.735662
EBF3	GOBP_CHROMOSOME_ORGANIZATION	7.3e-12	1	1.8547e-19	0.231309
CDV3	GOBP_CELL_CYCLE_PROCESS	7.31e-12	0.105729	1.54343e-17	0.929482
ATP1A1	GOBP_REGULATION_OF_IMMUNE_SYSTEM_PROCESS	7.47e-12	1.8109e-10	4.82277e-12	0.666968
SPARC	GOBP_CELL_DIVISION	7.52e-12	0.698051	5.31065e-17	0.981297
TBL1XR1	GOBP_MITOTIC_SISTER_CHROMATID_SEGREGATION	7.54e-12	0.209208	3.32891e-16	0.709869
FBXW11	GOBP_CELLULAR_MACROMOLECULE_BIOSYNTHETIC_PROCESS	7.55e-12	5.15764e-05	1.0281e-12	0.142025
STK11	GOBP_MICROTUBULE_BASED_PROCESS	7.62e-12	0.323121	2.61755e-17	0.062369
PDGFRB	GOBP_RNA_LOCALIZATION	7.63e-12	0.884473	1.09842e-06	8.17488e-13
TSC2	GOBP_CELL_CYCLE_PROCESS	7.73e-12	0.812374	1.00854e-17	0.956885
RB1	GOBP_MICROTUBULE_CYTOSKELETON_ORGANIZATION	7.75e-12	0.434248	1.62917e-20	0.0990287
TNK2	GOBP_REGULATION_OF_CELL_CYCLE_PROCESS	7.75e-12	0.113246	3.30599e-18	0.764321
CHD4	GOBP_DNA_DEPENDENT_DNA_REPLICATION	7.76e-12	0.447484	1.68244e-18	1
DGKD	GOBP_DNA_REPAIR	7.79e-12	0.3149	2.39666e-17	0.576621
ARRDC3	GOBP_NCRNA_PROCESSING	7.85e-12	0.997196	6.34603e-13	1.09546e-05
ITGB4	GOBP_MITOTIC_CELL_CYCLE	7.93e-12	0.410879	1.23914e-19	0.538092
KLF3	GOBP_MITOTIC_CELL_CYCLE	7.96e-12	0.952766	2.93644e-18	0.223569
STK11	GOBP_DNA_GEOMETRIC_CHANGE	7.97e-12	5.9993e-05	2.06793e-14	0.454314
SPTBN1	GOBP_CELL_CYCLE	7.99e-12	0.118095	3.0084e-17	0.710223
ZBTB1	GOBP_MITOTIC_SISTER_CHROMATID_SEGREGATION	8.05e-12	0.384406	5.16902e-18	0.250823
SREK1	GOBP_MITOTIC_CELL_CYCLE_PHASE_TRANSITION	8.11e-12	0.553673	8.71262e-17	0.203213
HSP90AB1	GOBP_MITOTIC_CELL_CYCLE_PROCESS	8.15e-12	0.516988	6.3127e-18	0.650189
XPO1	GOBP_CELL_CYCLE_PROCESS	8.21e-12	0.890137	7.57736e-16	0.940221
CDV3	GOBP_MITOTIC_CELL_CYCLE	8.24e-12	0.609192	2.96183e-18	1
FAT1	GOBP_CHROMOSOME_SEGREGATION	8.24e-12	0.967872	2.30444e-17	0.142944
CSMD1	GOBP_MITOTIC_NUCLEAR_DIVISION	8.38e-12	0.119336	4.96809e-19	0.00214069
ATXN1	GOBP_DNA_METABOLIC_PROCESS	8.42e-12	0.0606426	1.45316e-16	0.000190543
RUNX1T1	GOBP_RNA_SPLICING	8.49e-12	0.869239	0.0407594	1.87867e-19
MAP1LC3B	GOBP_MITOTIC_CELL_CYCLE	8.58e-12	0.0502183	1.71965e-18	0.891546
NFIC	GOBP_REGULATION_OF_MITOTIC_CELL_CYCLE	8.59e-12	0.23823	1.91666e-18	0.659734
ATP6V1C1	GOBP_REGULATION_OF_CELLULAR_MACROMOLECULE_BIOSYNTHETIC_PROCESS	8.68e-12	0.20283	1.78063e-15	0.870728
FBN1	GOBP_MITOTIC_CELL_CYCLE_PHASE_TRANSITION	8.96e-12	0.220746	7.37028e-19	0.217579
MGA	GOBP_MITOTIC_NUCLEAR_DIVISION	9.18e-12	0.685588	1.0364e-16	0.0560652
RNF145	GOBP_MITOTIC_CELL_CYCLE_PHASE_TRANSITION	9.39e-12	0.452504	5.24016e-17	0.510674
EPHA7	GOBP_POSITIVE_REGULATION_OF_CELL_CELL_ADHESION	9.47e-12	1.71136e-17	0.597265	0.908252
EPAS1	GOBP_MITOTIC_CELL_CYCLE_PROCESS	9.49e-12	0.442071	7.46388e-16	0.0173952
CRIM1	GOBP_MITOTIC_CELL_CYCLE_PROCESS	9.59e-12	0.624944	3.16249e-17	0.086775
XPOT	GOBP_BLOOD_VESSEL_MORPHOGENESIS	9.62e-12	0.0506381	0.767012	2.26783e-18
FLRT2	GOBP_RNA_SPLICING	9.67e-12	0.355255	0.000108481	2.66616e-16
ATP6V1C1	GOBP_REGULATION_OF_CELLULAR_COMPONENT_MOVEMENT	9.71e-12	0.952955	0.38093	9.94238e-16
FXR1	GOBP_REGULATION_OF_CELL_CYCLE	9.86e-12	0.0163907	4.10745e-16	0.993533
TRA2B	GOBP_MITOTIC_SISTER_CHROMATID_SEGREGATION	9.87e-12	0.31444	8.4192e-17	1
FBXW11	GOBP_MICROTUBULE_BASED_PROCESS	9.91e-12	0.504987	6.22356e-17	0.348632
ATN1	GOBP_MITOTIC_CELL_CYCLE_PHASE_TRANSITION	9.92e-12	0.0425828	6.17773e-17	0.172255
NCOA7	GOBP_IMMUNE_RESPONSE	1e-11	2.09438e-17	0.9994	0.999188
STK11	GOBP_MICROTUBULE_CYTOSKELETON_ORGANIZATION	1e-11	0.277402	1.28713e-16	0.022303
FBXW11	GOBP_CYTOSKELETON_ORGANIZATION	1.01e-11	0.000367781	1.3766e-11	0.00221205
FOXN3	GOBP_CELLULAR_RESPONSE_TO_STRESS	1.02e-11	0.0928597	4.63665e-15	6.08675e-05
ARHGAP5	GOBP_MITOTIC_CELL_CYCLE	1.03e-11	0.432671	3.14586e-15	0.00121291
STAT5B	GOBP_ORGANONITROGEN_COMPOUND_BIOSYNTHETIC_PROCESS	1.03e-11	8.90478e-14	2.75074e-06	0.167852
APC	GOBP_CELL_CYCLE_PHASE_TRANSITION	1.03e-11	0.467562	6.77171e-17	0.711939
HDLBP	GOBP_CELL_DIVISION	1.03e-11	1	6.70078e-17	0.880101
MCC	GOBP_MITOTIC_CELL_CYCLE_PHASE_TRANSITION	1.03e-11	0.442499	2.36494e-16	0.0309362
TRAF3	GOBP_MITOTIC_CELL_CYCLE_PROCESS	1.04e-11	0.0980606	1.95566e-16	1
FBN1	GOBP_CELLULAR_RESPONSE_TO_DNA_DAMAGE_STIMULUS	1.04e-11	0.141483	8.16579e-17	0.00391431
KCMF1	GOBP_REGULATION_OF_CELL_CYCLE	1.04e-11	0.420133	2.34378e-15	0.323159
ZBTB1	GOBP_NUCLEAR_CHROMOSOME_SEGREGATION	1.06e-11	0.588312	4.42185e-18	0.288469
DNMT3A	GOBP_CELL_CYCLE	1.06e-11	0.888517	4.84563e-17	0.883762
ARRDC3	GOBP_REGULATION_OF_CELL_CYCLE_PROCESS	1.07e-11	0.532427	1.91682e-14	0.0010413
LMO4	GOBP_POSITIVE_REGULATION_OF_CELL_CELL_ADHESION	1.07e-11	1.83003e-12	1.2195e-06	0.999929
CBFA2T3	GOBP_MITOTIC_CELL_CYCLE	1.07e-11	0.0190994	5.35603e-18	0.119477
UBE2O	GOBP_MITOTIC_CELL_CYCLE_PROCESS	1.08e-11	0.45815	1.47832e-18	0.857432
PNISR	GOBP_CELL_CELL_ADHESION	1.08e-11	8.75579e-17	0.465148	0.33589
EBF3	GOBP_NUCLEAR_CHROMOSOME_SEGREGATION	1.08e-11	1	3.64e-19	0.221635
SBNO2	GOBP_DNA_REPLICATION_INITIATION	1.09e-11	0.0561263	5.50461e-17	0.105149
DGKD	GOBP_CHROMOSOME_ORGANIZATION	1.09e-11	1	7.13648e-18	0.981685
PPP1R18	GOBP_CHROMOSOME_SEGREGATION	1.1e-11	0.75145	6.67768e-18	0.22705
BAP1	GOBP_DNA_METABOLIC_PROCESS	1.11e-11	0.297402	3.18749e-17	0.371827
MYO1C	GOBP_CELL_DIVISION	1.11e-11	0.36942	3.18395e-19	0.464871
FAM13B	GOBP_CELL_CYCLE_PHASE_TRANSITION	1.11e-11	0.580702	1.71475e-16	0.159299
UBR5	GOBP_MITOTIC_CELL_CYCLE_PHASE_TRANSITION	1.11e-11	0.166814	9.30539e-16	0.470538
PHF12	GOBP_REGULATION_OF_CELL_DIFFERENTIATION	1.13e-11	7.11902e-16	0.000389699	0.0159858
FLRT2	GOBP_ORGANELLE_FISSION	1.13e-11	0.382584	2.80662e-17	0.00124258
IFFO1	GOBP_CHROMOSOME_SEGREGATION	1.15e-11	0.344273	1.0115e-18	0.00599782
ATP6V1C1	GOBP_CIRCULATORY_SYSTEM_DEVELOPMENT	1.16e-11	0.356702	0.281906	4.45668e-15
XPOT	GOBP_CYTOSKELETON_ORGANIZATION	1.16e-11	0.000173439	1.84129e-09	3.72702e-07
TBL1XR1	GOBP_NUCLEAR_CHROMOSOME_SEGREGATION	1.17e-11	0.300036	4.95302e-16	0.587111
UBR5	GOBP_REGULATION_OF_CELLULAR_MACROMOLECULE_BIOSYNTHETIC_PROCESS	1.17e-11	0.166737	5.60503e-16	0.836071
SBNO2	GOBP_MICROTUBULE_BASED_PROCESS	1.18e-11	0.245001	2.15128e-18	0.692714
SPARC	GOBP_DNA_METABOLIC_PROCESS	1.19e-11	0.995728	7.20168e-17	0.922143
HDLBP	GOBP_DNA_DEPENDENT_DNA_REPLICATION	1.19e-11	1	1.70149e-16	0.417711
HTT	GOBP_DNA_CONFORMATION_CHANGE	1.2e-11	0.717283	7.63515e-17	0.935777
SNAPC1	GOBP_CELLULAR_RESPONSE_TO_DNA_DAMAGE_STIMULUS	1.2e-11	0.362893	6.46284e-18	0.836635
SBNO2	GOBP_NEGATIVE_REGULATION_OF_CELL_CYCLE_PROCESS	1.23e-11	0.280785	1.39017e-18	1
HDAC2	GOBP_BIOLOGICAL_ADHESION	1.24e-11	1.84747e-12	0.977099	9.83007e-05
NFIC	GOBP_MICROTUBULE_CYTOSKELETON_ORGANIZATION	1.24e-11	0.754341	1.49984e-17	0.0464458
COG3	GOBP_NEGATIVE_REGULATION_OF_CELL_CYCLE	1.24e-11	0.907205	9.72992e-19	0.442451
ATP1A1	GOBP_REGULATION_OF_CELL_ACTIVATION	1.24e-11	1.30703e-11	2.857e-10	0.384909
FLRT2	GOBP_CELL_DIVISION	1.24e-11	0.0982975	1.05926e-18	0.149908
ZBTB1	GOBP_REGULATION_OF_MITOTIC_CELL_CYCLE_PHASE_TRANSITION	1.24e-11	0.227391	1.1991e-17	0.351086
NFIC	GOBP_DNA_GEOMETRIC_CHANGE	1.25e-11	1.08624e-06	1.72629e-12	0.285725
FLNB	GOBP_NUCLEAR_CHROMOSOME_SEGREGATION	1.26e-11	1	1.43477e-16	0.432808
RBM6	GOBP_MICROTUBULE_CYTOSKELETON_ORGANIZATION	1.26e-11	0.50911	2.66564e-18	0.889966
XPO6	GOBP_ADAPTIVE_IMMUNE_RESPONSE	1.27e-11	0.397163	3.96365e-16	0.900858
CPEB2	GOBP_DNA_REPAIR	1.27e-11	0.904511	1.26466e-16	0.35397
GNA11	GOBP_MICROTUBULE_BASED_PROCESS	1.29e-11	0.459073	1.33587e-17	0.209094
CCND2	GOBP_NUCLEAR_CHROMOSOME_SEGREGATION	1.29e-11	0.47114	1.22522e-16	0.000108786
ZNF827	GOBP_CHROMOSOME_ORGANIZATION	1.3e-11	0.492099	6.91689e-18	0.573291
JMY	GOBP_MITOTIC_CELL_CYCLE_PHASE_TRANSITION	1.31e-11	0.628625	2.77604e-16	0.0557047
MGA	GOBP_MITOTIC_SISTER_CHROMATID_SEGREGATION	1.31e-11	0.634377	2.02807e-16	0.0513816
COG3	GOBP_MEIOTIC_CELL_CYCLE_PROCESS	1.31e-11	0.686296	1.37406e-18	0.452893
LTBP2	GOBP_MRNA_METABOLIC_PROCESS	1.32e-11	0.221632	5.48963e-12	3.76485e-08
HDLBP	GOBP_ORGANELLE_FISSION	1.33e-11	0.250251	3.57517e-15	0.0923827
CHD4	GOBP_CHROMOSOME_SEGREGATION	1.34e-11	0.344273	5.30749e-18	0.920559
MGA	GOBP_NCRNA_METABOLIC_PROCESS	1.34e-11	0.546445	2.96889e-17	0.421708
RB1	GOBP_REGULATION_OF_CHROMOSOME_SEGREGATION	1.36e-11	1	8.95566e-21	0.212881
SNAPC1	GOBP_REGULATION_OF_CELL_CYCLE_PHASE_TRANSITION	1.37e-11	0.265144	4.68131e-17	0.19115
IRF2BPL	GOBP_CELL_CYCLE_CHECKPOINT_SIGNALING	1.37e-11	0.830902	3.00836e-17	0.244596
FLRT2	GOBP_DOUBLE_STRAND_BREAK_REPAIR	1.38e-11	0.642068	4.22232e-15	6.88391e-06
MIDN	GOBP_REGULATION_OF_DNA_DEPENDENT_DNA_REPLICATION	1.39e-11	0.00526436	1.03191e-15	0.843151
TSC1	GOBP_RIBOSOME_BIOGENESIS	1.4e-11	0.272234	1.96737e-16	0.023927
IFFO1	GOBP_DNA_REPLICATION	1.4e-11	0.286956	1.48913e-19	0.0696052
TCF12	GOBP_DNA_METABOLIC_PROCESS	1.4e-11	0.107231	4.05409e-17	0.614548
CRIM1	GOBP_MITOTIC_CELL_CYCLE	1.41e-11	0.636436	8.21698e-17	0.0575589
TET2	GOBP_CHROMOSOME_ORGANIZATION	1.42e-11	0.678382	9.18511e-18	0.521259
COG3	GOBP_MICROTUBULE_CYTOSKELETON_ORGANIZATION_INVOLVED_IN_MITOSIS	1.44e-11	0.626607	1.59665e-18	0.491164
HDAC2	GOBP_CELL_ACTIVATION	1.45e-11	2.25181e-16	0.975284	0.988117
SBNO2	GOBP_MICROTUBULE_CYTOSKELETON_ORGANIZATION	1.46e-11	0.331448	1.87368e-18	0.815574
EEF2	GOBP_CELLULAR_RESPONSE_TO_DNA_DAMAGE_STIMULUS	1.47e-11	0.0296209	1.11282e-16	0.0915064
NR3C1	GOBP_CELLULAR_RESPONSE_TO_STRESS	1.48e-11	0.160934	2.17544e-13	4.47556e-05
XPOT	GOBP_REGULATION_OF_CELLULAR_COMPONENT_MOVEMENT	1.49e-11	2.35087e-06	0.0167911	4.47261e-12
WDR82	GOBP_MICROTUBULE_CYTOSKELETON_ORGANIZATION	1.49e-11	0.334411	2.92541e-18	0.738721
ZFP36L1	GOBP_MITOTIC_NUCLEAR_DIVISION	1.5e-11	0.571288	3.25175e-18	0.1002
FLRT2	GOBP_NEGATIVE_REGULATION_OF_CELL_CYCLE_PHASE_TRANSITION	1.5e-11	0.752111	1.83897e-15	1.5537e-05
CSMD1	GOBP_CHROMOSOME_SEGREGATION	1.51e-11	0.137793	2.74052e-17	0.000100539
RXRA	GOBP_RIBONUCLEOPROTEIN_COMPLEX_BIOGENESIS	1.52e-11	0.0368071	6.83786e-18	0.765307
DIP2C	GOBP_MITOTIC_CELL_CYCLE_PHASE_TRANSITION	1.55e-11	0.316192	1.30217e-17	0.292333
TSC22D2	GOBP_MITOTIC_CELL_CYCLE_PHASE_TRANSITION	1.56e-11	0.282801	3.18904e-17	0.43444
ATXN1	GOBP_CELL_CYCLE_PROCESS	1.57e-11	0.226761	1.90957e-16	0.000115417
NAA25	GOBP_BIOLOGICAL_ADHESION	1.57e-11	8.26238e-10	0.665302	3.42183e-09
ZCCHC14	GOBP_CELL_CYCLE	1.58e-11	0.0477098	5.95735e-17	0.702801
ASAP1	GOBP_SISTER_CHROMATID_SEGREGATION	1.6e-11	0.124375	8.93792e-18	0.787982
FKBP5	GOBP_MITOTIC_CELL_CYCLE	1.63e-11	0.911023	8.9996e-18	0.649044
CYTH1	GOBP_MITOTIC_CELL_CYCLE	1.64e-11	0.18486	1.66996e-18	0.662778
PPP1R18	GOBP_REGULATION_OF_CELL_CYCLE_PROCESS	1.65e-11	0.291075	8.49315e-17	0.0839399
PTPRD	GOBP_RNA_SPLICING_VIA_TRANSESTERIFICATION_REACTIONS	1.67e-11	0.989693	0.0563685	8.99421e-17
ZFP36L1	GOBP_REGULATION_OF_MITOTIC_CELL_CYCLE_PHASE_TRANSITION	1.69e-11	0.0900272	1.38559e-16	0.0180338
GTF2A1	GOBP_MITOTIC_SISTER_CHROMATID_SEGREGATION	1.69e-11	0.236524	2.2973e-16	0.337551
RB1	GOBP_REGULATION_OF_NUCLEAR_DIVISION	1.7e-11	1	5.15687e-21	0.548373
EPHA7	GOBP_CELL_CELL_ADHESION	1.73e-11	1.63462e-16	0.131643	0.995088
PDGFRB	GOBP_MITOTIC_CELL_CYCLE_PHASE_TRANSITION	1.74e-11	0.582141	2.61717e-16	0.0176517
TP63	GOBP_REGULATION_OF_CELL_CYCLE	1.75e-11	0.689217	9.36758e-18	0.000909177
TCF12	GOBP_CELL_CYCLE_PHASE_TRANSITION	1.76e-11	0.0770705	3.34345e-16	0.144273
PBRM1	GOBP_NUCLEAR_CHROMOSOME_SEGREGATION	1.77e-11	1	2.00768e-17	0.309952
FOXO3	GOBP_DEFENSE_RESPONSE	1.78e-11	2.22768e-16	0.999917	0.996992
ATP6V1C1	GOBP_MITOTIC_SPINDLE_ORGANIZATION	1.78e-11	0.52611	1.6513e-15	0.873787
COG3	GOBP_NEGATIVE_REGULATION_OF_CELL_CYCLE_PHASE_TRANSITION	1.78e-11	0.783947	2.24976e-18	0.386375
SBNO2	GOBP_MICROTUBULE_CYTOSKELETON_ORGANIZATION_INVOLVED_IN_MITOSIS	1.83e-11	0.302475	2.37849e-18	1
CCDC88C	GOBP_MITOTIC_CELL_CYCLE	1.83e-11	0.0797159	4.27579e-16	0.997367
MYO1E	GOBP_MITOTIC_SISTER_CHROMATID_SEGREGATION	1.84e-11	0.10292	6.76201e-19	0.596024
ATP6V1C1	GOBP_VASCULATURE_DEVELOPMENT	1.84e-11	0.155764	0.168509	3.02432e-14
CSMD1	GOBP_ORGANELLE_FISSION	1.84e-11	0.377147	7.78951e-19	0.00186811
KLF3	GOBP_CELLULAR_MACROMOLECULE_BIOSYNTHETIC_PROCESS	1.85e-11	0.0103252	2.93658e-14	0.00724105
CD81	GOBP_CELL_DIVISION	1.86e-11	0.183724	8.31592e-18	0.00154907
HDLBP	GOBP_DNA_REPLICATION	1.86e-11	0.155327	1.3805e-15	0.597169
HDLBP	GOBP_CHROMOSOME_SEGREGATION	1.88e-11	1	2.42484e-16	0.534745
PDGFRB	GOBP_CELLULAR_RESPONSE_TO_STRESS	1.91e-11	0.0981357	3.15059e-14	0.000993478
KDM5A	GOBP_SPINDLE_ORGANIZATION	1.92e-11	0.563325	1.07851e-17	0.52748
LMO4	GOBP_POSITIVE_REGULATION_OF_CELL_ADHESION	1.94e-11	5.37241e-13	9.84505e-06	0.999177
RNF145	GOBP_MICROTUBULE_CYTOSKELETON_ORGANIZATION	1.94e-11	0.364052	6.13647e-14	0.00146439
IFFO1	GOBP_MRNA_METABOLIC_PROCESS	1.95e-11	0.243362	2.72319e-12	8.05221e-09
EBF3	GOBP_MITOTIC_NUCLEAR_DIVISION	1.96e-11	0.398429	1.04142e-17	0.0500936
NCOA7	GOBP_REGULATION_OF_IMMUNE_SYSTEM_PROCESS	1.97e-11	5.22807e-17	0.99959	0.999385
FOXO3	GOBP_REGULATION_OF_CELL_ACTIVATION	1.97e-11	2.82291e-16	0.985182	0.915157
MAP1LC3B	GOBP_CELL_CYCLE	1.99e-11	0.0477098	5.95735e-17	0.102521
COG3	GOBP_REGULATION_OF_MITOTIC_NUCLEAR_DIVISION	2e-11	1	9.29574e-19	0.878401
RBM27	GOBP_DNA_METABOLIC_PROCESS	2.02e-11	0.994589	9.41258e-17	0.9417
TRA2B	GOBP_SISTER_CHROMATID_SEGREGATION	2.05e-11	0.35476	1.98981e-16	1
ATP6V1C1	GOBP_REGULATION_OF_CELL_CYCLE_PHASE_TRANSITION	2.05e-11	0.477079	1.91376e-15	0.99309
FOXN3	GOBP_DNA_REPAIR	2.06e-11	0.328466	1.27449e-16	0.00198606
FLRT2	GOBP_NEGATIVE_REGULATION_OF_CELL_CYCLE_PROCESS	2.07e-11	0.651781	1.70938e-14	3.2968e-06
FXR1	GOBP_VASCULATURE_DEVELOPMENT	2.08e-11	0.99406	0.961122	1.99258e-17
IL6ST	GOBP_MITOTIC_CELL_CYCLE_PHASE_TRANSITION	2.12e-11	0.300008	8.32684e-17	0.0259082
MAP1LC3B	GOBP_MITOTIC_CELL_CYCLE_PROCESS	2.14e-11	0.0447657	8.9318e-18	0.81469
XPO6	GOBP_CELL_ACTIVATION	2.14e-11	0.302822	9.25284e-16	0.989123
TCF12	GOBP_DNA_REPLICATION	2.14e-11	0.16445	3.11549e-17	0.966982
LTBP2	GOBP_ORGANELLE_FISSION	2.19e-11	0.550794	1.54705e-18	0.12267
RCOR1	GOBP_MITOTIC_CELL_CYCLE_PROCESS	2.19e-11	0.0942835	9.88509e-17	0.829603
RB1	GOBP_POSITIVE_REGULATION_OF_CELL_CYCLE	2.2e-11	0.728729	4.32195e-20	0.142036
TBL1XR1	GOBP_CELL_CYCLE_PHASE_TRANSITION	2.21e-11	0.693833	7.14424e-16	0.403264
CLTC	GOBP_REGULATION_OF_CELL_POPULATION_PROLIFERATION	2.23e-11	6.57616e-12	0.0228319	1.89417e-07
TBL1XR1	GOBP_REGULATION_OF_CELL_CYCLE_PROCESS	2.25e-11	0.645763	3.96286e-16	0.801689
TRA2B	GOBP_NUCLEAR_CHROMOSOME_SEGREGATION	2.26e-11	0.433092	1.85522e-16	1
TRA2B	GOBP_MITOTIC_NUCLEAR_DIVISION	2.28e-11	0.476384	1.72622e-16	0.991894
COG3	GOBP_MITOTIC_SPINDLE_ORGANIZATION	2.29e-11	0.545011	2.83972e-18	0.649732
RUNX1T1	GOBP_CELLULAR_RESPONSE_TO_STRESS	2.32e-11	0.17506	3.57247e-12	5.78334e-08
ATXN2L	GOBP_CELL_ACTIVATION	2.32e-11	0.295828	1.74484e-15	0.270427
TNK2	GOBP_CELLULAR_RESPONSE_TO_DNA_DAMAGE_STIMULUS	2.35e-11	0.00575152	2.71965e-16	0.987768
CSMD1	GOBP_CELL_DIVISION	2.36e-11	0.431315	2.74611e-19	0.00730628
FOSL2	GOBP_CELL_CYCLE_PROCESS	2.36e-11	0.645143	2.18809e-16	0.696352
SPARC	GOBP_MITOTIC_CELL_CYCLE_PHASE_TRANSITION	2.38e-11	0.582141	3.09719e-16	0.914408
ATN1	GOBP_DNA_METABOLIC_PROCESS	2.39e-11	0.172809	1.51128e-17	0.657686
GABPB1	GOBP_CELLULAR_MACROMOLECULE_BIOSYNTHETIC_PROCESS	2.39e-11	0.00180439	2.39908e-14	0.956041
SNAPC1	GOBP_REGULATION_OF_MITOTIC_CELL_CYCLE	2.4e-11	0.0352714	2.80851e-15	0.0545932
ITPR3	GOBP_MITOTIC_CELL_CYCLE	2.4e-11	0.817527	7.04009e-18	0.970173
EPHA7	GOBP_POSITIVE_REGULATION_OF_CELL_ADHESION	2.41e-11	1.07306e-16	0.447044	0.705917
JMY	GOBP_CELL_CYCLE_PHASE_TRANSITION	2.44e-11	0.675776	8.61259e-16	0.0400334
TCF12	GOBP_REGULATION_OF_CELL_CYCLE	2.44e-11	0.0688011	6.67972e-16	0.130609
FXR1	GOBP_CHROMOSOME_SEGREGATION	2.47e-11	0.0712931	3.39253e-16	0.998906
CCND2	GOBP_CELLULAR_RESPONSE_TO_STRESS	2.47e-11	0.00711795	9.56069e-13	2.8085e-06
FBXW11	GOBP_CELL_CYCLE_PHASE_TRANSITION	2.48e-11	0.662006	1.00294e-16	0.584265
KLF3	GOBP_DNA_METABOLIC_PROCESS	2.48e-11	0.963759	4.55605e-18	0.771632
GNAI2	GOBP_CHROMOSOME_SEGREGATION	2.49e-11	1	1.93595e-18	0.115881
NR3C1	GOBP_CELLULAR_MACROMOLECULE_BIOSYNTHETIC_PROCESS	2.49e-11	0.000981123	1.60822e-11	0.00021599
PIK3CA	GOBP_CHROMOSOME_SEGREGATION	2.49e-11	0.267028	1.57636e-18	0.788598
PDGFRA	GOBP_MRNA_METABOLIC_PROCESS	2.5e-11	1	0.0316867	6.83005e-16
MCC	GOBP_DNA_METABOLIC_PROCESS	2.51e-11	0.998181	1.40782e-14	0.000820718
MCC	GOBP_REGULATION_OF_CELL_CYCLE_PROCESS	2.51e-11	0.369362	2.88242e-16	0.108485
WDR82	GOBP_DNA_METABOLIC_PROCESS	2.52e-11	0.417497	5.81382e-17	0.0659512
ITPR3	GOBP_MITOTIC_CELL_CYCLE_PROCESS	2.56e-11	0.812235	7.57625e-18	0.998186
HSP90AB1	GOBP_MITOTIC_CELL_CYCLE	2.56e-11	0.554081	3.20742e-17	0.62033
RAD50	GOBP_CELL_DIVISION	2.58e-11	0.475577	5.97972e-16	0.72959
UPF2	GOBP_CELL_DIVISION	2.59e-11	0.487623	2.71143e-16	0.992011
NUFIP2	GOBP_REGULATION_OF_CELL_DIFFERENTIATION	2.61e-11	5.77276e-14	0.000935724	6.71005e-05
ASXL2	GOBP_CELL_CYCLE	2.63e-11	0.810533	1.26619e-16	0.133655
APC	GOBP_MITOTIC_CELL_CYCLE_PHASE_TRANSITION	2.66e-11	0.381251	2.55569e-16	0.834305
ATN1	GOBP_CELL_CYCLE_PHASE_TRANSITION	2.66e-11	0.0279436	2.66596e-16	0.272019
TMEM30A	GOBP_CELL_CYCLE	2.66e-11	0.860908	4.63612e-16	0.168486
LUC7L3	GOBP_LOCOMOTION	2.69e-11	2.17209e-12	0.533007	5.18187e-08
MAP1B	GOBP_RRNA_METABOLIC_PROCESS	2.7e-11	0.936808	6.27157e-16	0.0250907
ZBTB38	GOBP_NUCLEAR_CHROMOSOME_SEGREGATION	2.72e-11	1	8.87682e-18	0.000893616
PBRM1	GOBP_MITOTIC_NUCLEAR_DIVISION	2.79e-11	1	3.13559e-17	0.381313
FLRT2	GOBP_MITOTIC_SISTER_CHROMATID_SEGREGATION	2.84e-11	0.183315	9.24718e-18	0.0368656
ZFP36L1	GOBP_MITOTIC_SISTER_CHROMATID_SEGREGATION	2.85e-11	0.627234	4.19476e-18	0.195685
ITPR3	GOBP_CELL_CYCLE_PROCESS	2.88e-11	0.696636	1.05078e-17	0.993673
NFIC	GOBP_CELL_CYCLE_DNA_REPLICATION	2.88e-11	0.000106395	2.43604e-14	0.734702
PNISR	GOBP_IMMUNE_RESPONSE	2.88e-11	7.72491e-17	0.999371	0.68389
POLR2A	GOBP_REGULATION_OF_CELL_CYCLE	2.89e-11	0.535572	9.14792e-18	0.978441
PPP1R18	GOBP_MITOTIC_SISTER_CHROMATID_SEGREGATION	2.89e-11	0.59362	4.89204e-17	0.163811
FBXW11	GOBP_REGULATION_OF_CELL_CYCLE_PROCESS	2.89e-11	0.440097	1.45795e-16	0.748703
LMO4	GOBP_T_CELL_ACTIVATION	2.89e-11	3.12933e-11	3.02705e-07	0.999972
PXDN	GOBP_MITOTIC_CELL_CYCLE_PROCESS	2.9e-11	0.75773	7.86138e-17	0.811993
SBNO2	GOBP_MITOTIC_SPINDLE_ORGANIZATION	2.9e-11	0.199739	7.3282e-18	1
MIDN	GOBP_NEGATIVE_REGULATION_OF_CELL_CYCLE	2.91e-11	0.69364	3.78513e-17	0.503819
LTBP2	GOBP_CELLULAR_RESPONSE_TO_STRESS	2.91e-11	0.108146	9.02826e-16	0.00170444
FXR1	GOBP_CIRCULATORY_SYSTEM_DEVELOPMENT	2.94e-11	0.994672	0.963976	3.22542e-17
ATN1	GOBP_ORGANELLE_FISSION	2.95e-11	0.147326	3.5692e-17	0.449026
FOXN3	GOBP_REGULATION_OF_CELL_CYCLE_PHASE_TRANSITION	2.95e-11	0.178534	5.12502e-18	0.16392
TBL1XR1	GOBP_SISTER_CHROMATID_SEGREGATION	2.97e-11	0.327741	1.41779e-15	0.632315
PSME4	GOBP_REGULATION_OF_CELL_CYCLE	2.98e-11	0.0407097	1.25574e-14	0.262615
DEK	GOBP_REGULATION_OF_CELL_CYCLE	2.98e-11	0.230944	1.60785e-16	0.465285
HDAC2	GOBP_REGULATION_OF_IMMUNE_SYSTEM_PROCESS	2.99e-11	5.65158e-16	0.998982	0.970194
PLEC	GOBP_REGULATION_OF_CELL_CYCLE	3.01e-11	0.338763	7.05981e-18	0.739526
GTF2A1	GOBP_CELL_CYCLE_CHECKPOINT_SIGNALING	3.09e-11	0.712488	1.97089e-16	0.30236
UBR5	GOBP_MICROTUBULE_CYTOSKELETON_ORGANIZATION_INVOLVED_IN_MITOSIS	3.1e-11	0.0985136	3.65809e-15	0.770661
ETF1	GOBP_DNA_METABOLIC_PROCESS	3.1e-11	0.99381	1.75517e-16	0.993803
NUP85	GOBP_MITOTIC_CELL_CYCLE	3.1e-11	0.352039	8.17426e-18	0.620899
STK11	GOBP_REGULATION_OF_CELLULAR_MACROMOLECULE_BIOSYNTHETIC_PROCESS	3.11e-11	0.00201422	1.00069e-14	0.213519
FOXN3	GOBP_REGULATION_OF_CELL_CYCLE_PROCESS	3.19e-11	0.0993144	3.37293e-18	0.506891
MAP1B	GOBP_NCRNA_PROCESSING	3.2e-11	0.980947	4.55941e-14	0.000419157
ARRDC3	GOBP_MITOTIC_CELL_CYCLE_PHASE_TRANSITION	3.21e-11	0.553768	1.6398e-15	0.053737
PDZRN3	GOBP_CELL_CYCLE	3.23e-11	0.849366	1.07182e-09	9.46474e-11
RBM27	GOBP_CELL_DIVISION	3.23e-11	0.603995	2.7417e-16	0.993001
PRPF8	GOBP_CHROMOSOME_ORGANIZATION	3.26e-11	0.862326	7.22433e-19	0.464698
MGA	GOBP_RIBOSOME_BIOGENESIS	3.26e-11	0.964339	4.35719e-16	0.0573614
MYO1E	GOBP_MITOTIC_CELL_CYCLE_PHASE_TRANSITION	3.27e-11	0.0907631	1.50182e-18	0.794048
LMO4	GOBP_IMMUNE_SYSTEM_DEVELOPMENT	3.33e-11	3.21212e-12	3.67711e-06	0.982047
BAP1	GOBP_NUCLEAR_CHROMOSOME_SEGREGATION	3.37e-11	1	3.5711e-17	0.488068
GABPB1	GOBP_CELL_DIVISION	3.38e-11	0.517744	1.61808e-16	0.79662
ARRDC3	GOBP_MICROTUBULE_BASED_PROCESS	3.39e-11	0.249431	3.23086e-13	0.000653695
UBR2	GOBP_REGULATION_OF_CELL_CYCLE_PROCESS	3.44e-11	0.363261	1.03244e-15	0.421075
FBN1	GOBP_MRNA_METABOLIC_PROCESS	3.46e-11	0.694533	3.31748e-12	1.36935e-07
PDZRN3	GOBP_CHROMOSOME_ORGANIZATION	3.47e-11	0.263033	1.1565e-12	3.19399e-07
FLRT2	GOBP_REGULATION_OF_CHROMOSOME_ORGANIZATION	3.48e-11	0.0410703	1.47144e-14	0.000146143
FXR1	GOBP_BIOLOGICAL_ADHESION	3.52e-11	0.272625	0.971278	1.50184e-16
RPS6KB1	GOBP_POSITIVE_REGULATION_OF_DEVELOPMENTAL_PROCESS	3.53e-11	4.77581e-07	0.245782	3.68244e-13
POLE	GOBP_TISSUE_DEVELOPMENT	3.54e-11	8.43532e-08	0.0022624	7.70073e-09
MIDN	GOBP_NEGATIVE_REGULATION_OF_CELL_CYCLE_PHASE_TRANSITION	3.55e-11	0.36048	1.00642e-16	0.486321
FAT1	GOBP_CELLULAR_RESPONSE_TO_DNA_DAMAGE_STIMULUS	3.56e-11	0.709708	3.94895e-15	0.00909513
APC	GOBP_REGULATION_OF_CELL_CYCLE_PROCESS	3.56e-11	0.319629	6.73844e-16	0.560697
PTK2	GOBP_CELLULAR_MACROMOLECULE_BIOSYNTHETIC_PROCESS	3.61e-11	0.0122961	4.46267e-15	0.953235
CAMTA2	GOBP_ORGANELLE_FISSION	3.61e-11	0.28844	5.69966e-18	0.651128
TNK2	GOBP_CELL_CYCLE_PHASE_TRANSITION	3.68e-11	0.182756	7.50737e-17	0.223043
XPO1	GOBP_REGULATION_OF_CELL_CYCLE	3.69e-11	0.510467	7.60256e-15	0.991218
FLRT2	GOBP_SISTER_CHROMATID_SEGREGATION	3.73e-11	0.303553	8.10321e-17	0.00401766
FAM13B	GOBP_MITOTIC_CELL_CYCLE_PHASE_TRANSITION	3.73e-11	0.491042	8.50879e-16	0.199338
DGKD	GOBP_CELL_CYCLE_PROCESS	3.74e-11	0.591035	7.2364e-17	0.921831
PDGFRB	GOBP_RIBONUCLEOPROTEIN_COMPLEX_BIOGENESIS	3.74e-11	0.998738	3.23454e-12	2.57206e-06
RB1	GOBP_REGULATION_OF_MITOTIC_NUCLEAR_DIVISION	3.79e-11	1	1.43173e-20	0.820762
PIK3CA	GOBP_DNA_DEPENDENT_DNA_REPLICATION	3.79e-11	0.0891834	7.25555e-18	1
HSP90AB1	GOBP_CELL_MIGRATION	3.8e-11	0.000338421	0.821115	6.9878e-14
PRPF8	GOBP_MITOTIC_NUCLEAR_DIVISION	3.88e-11	0.670501	7.56871e-19	0.754812
CPEB2	GOBP_CELLULAR_RESPONSE_TO_DNA_DAMAGE_STIMULUS	3.88e-11	0.908572	3.43161e-16	0.57997
FBN1	GOBP_REGULATION_OF_CELLULAR_MACROMOLECULE_BIOSYNTHETIC_PROCESS	3.88e-11	0.0013312	1.9269e-12	0.0001481
MGA	GOBP_ORGANELLE_FISSION	3.92e-11	0.855782	1.27376e-15	0.0286867
ASAP1	GOBP_NUCLEAR_CHROMOSOME_SEGREGATION	3.95e-11	0.329749	1.69339e-17	0.61707
FOXN3	GOBP_REGULATION_OF_CELL_CYCLE	3.96e-11	0.0912805	1.76969e-17	0.149998
DGKD	GOBP_CELLULAR_RESPONSE_TO_DNA_DAMAGE_STIMULUS	3.96e-11	0.454623	1.1607e-16	0.809775
UBR5	GOBP_REGULATION_OF_MITOTIC_CELL_CYCLE	3.97e-11	0.163376	4.86787e-15	0.482401
PHF12	GOBP_POSITIVE_REGULATION_OF_DEVELOPMENTAL_PROCESS	3.98e-11	9.43738e-16	0.0879605	0.000472489
NFIC	GOBP_REGULATION_OF_MITOTIC_CELL_CYCLE_PHASE_TRANSITION	4.01e-11	0.226918	2.95474e-17	0.470212
GTF2A1	GOBP_NUCLEAR_CHROMOSOME_SEGREGATION	4.03e-11	0.480179	3.25477e-16	0.393938
MED1	GOBP_ORGANONITROGEN_COMPOUND_BIOSYNTHETIC_PROCESS	4.04e-11	3.60261e-10	1.2851e-08	0.255174
ATP6V1C1	GOBP_REGULATION_OF_MITOTIC_CELL_CYCLE	4.08e-11	0.4051	5.38043e-15	0.968968
DDX39B	GOBP_CHROMOSOME_SEGREGATION	4.09e-11	0.840781	5.58452e-17	0.996361
MAP3K1	GOBP_NCRNA_METABOLIC_PROCESS	4.11e-11	0.92429	4.33887e-14	0.00576367
FBXW11	GOBP_RIBOSOME_BIOGENESIS	4.14e-11	0.940357	1.60618e-16	0.52302
EPHA7	GOBP_REGULATION_OF_CELL_ADHESION	4.2e-11	1.91511e-15	0.0397673	0.95795
GTF2A1	GOBP_CELLULAR_RESPONSE_TO_STRESS	4.2e-11	0.0360113	1.54634e-14	0.117131
FBXW11	GOBP_MICROTUBULE_CYTOSKELETON_ORGANIZATION	4.22e-11	0.558705	3.97009e-16	0.364952
IL6ST	GOBP_CELL_CYCLE_PHASE_TRANSITION	4.22e-11	0.389391	1.59694e-16	0.0304125
DNMT3A	GOBP_MITOTIC_CELL_CYCLE_PROCESS	4.22e-11	0.869572	3.33533e-16	0.824617
TSHZ3	GOBP_MRNA_PROCESSING	4.23e-11	0.231153	0.0275024	1.85655e-16
STK11	GOBP_REGULATION_OF_DNA_DEPENDENT_DNA_REPLICATION	4.24e-11	0.00627841	1.09166e-15	1
COG3	GOBP_PROTEIN_DNA_COMPLEX_ASSEMBLY	4.27e-11	0.175771	1.7252e-16	0.086245
NR3C1	GOBP_REGULATION_OF_CELL_CYCLE_PHASE_TRANSITION	4.3e-11	0.815573	4.24569e-15	0.00222099
PELP1	GOBP_CHROMOSOME_SEGREGATION	4.33e-11	0.716935	4.03895e-18	0.98435
ATP1A1	GOBP_LYMPHOCYTE_ACTIVATION	4.35e-11	1.1405e-10	1.62175e-10	0.72898
CCND2	GOBP_MITOTIC_SISTER_CHROMATID_SEGREGATION	4.37e-11	0.654642	1.0354e-17	0.00753393
PSME4	GOBP_CELL_CYCLE_PROCESS	4.46e-11	0.183171	1.82888e-15	0.686481
TCF12	GOBP_CHROMOSOME_SEGREGATION	4.46e-11	0.786445	1.20232e-16	0.153482
GABPB1	GOBP_CELL_CYCLE_PHASE_TRANSITION	4.47e-11	0.0926727	1.06698e-15	0.990765
KLF9	GOBP_MRNA_METABOLIC_PROCESS	4.47e-11	0.0639756	0.382269	4.53769e-18
MDN1	GOBP_POSITIVE_REGULATION_OF_CELL_ADHESION	4.48e-11	3.95126e-16	0.573526	0.898256
SREK1	GOBP_CELL_CYCLE_PHASE_TRANSITION	4.53e-11	0.654732	6.34566e-16	0.250168
UBR5	GOBP_REGULATION_OF_CELL_CYCLE_PHASE_TRANSITION	4.53e-11	0.286681	2.64841e-15	0.60037
FBN1	GOBP_CHROMOSOME_SEGREGATION	4.57e-11	0.836714	3.11917e-18	0.189674
LTBP2	GOBP_NUCLEAR_CHROMOSOME_SEGREGATION	4.59e-11	0.524777	7.05897e-18	0.0947423
IL6ST	GOBP_MRNA_METABOLIC_PROCESS	4.59e-11	0.960219	1.40861e-11	1.59312e-07
LTBP2	GOBP_REGULATION_OF_MITOTIC_CELL_CYCLE	4.6e-11	0.0843778	1.56298e-15	0.00266375
NUP153	GOBP_REGULATION_OF_CELL_CYCLE	4.61e-11	0.199454	7.5321e-16	0.238611
MIDN	GOBP_DNA_REPLICATION_INITIATION	4.62e-11	0.057739	6.10897e-16	0.730614
FBXW11	GOBP_NCRNA_METABOLIC_PROCESS	4.65e-11	0.960329	1.07472e-15	0.0897131
LTBP2	GOBP_REGULATION_OF_MITOTIC_CELL_CYCLE_PHASE_TRANSITION	4.66e-11	0.199798	3.27394e-16	0.0054991
NFIC	GOBP_MICROTUBULE_BASED_PROCESS	4.69e-11	0.650721	5.53742e-17	0.111354
ATXN2L	GOBP_REGULATION_OF_IMMUNE_SYSTEM_PROCESS	4.76e-11	0.0563244	5.3751e-13	0.0119404
FBXW11	GOBP_RRNA_METABOLIC_PROCESS	4.76e-11	0.578034	7.35991e-16	0.225292
CHD4	GOBP_CELLULAR_RESPONSE_TO_DNA_DAMAGE_STIMULUS	4.79e-11	0.0102206	1.08942e-15	0.999413
ASAP1	GOBP_MITOTIC_CELL_CYCLE_PHASE_TRANSITION	4.79e-11	0.115212	4.17414e-17	0.962431
EBF3	GOBP_MITOTIC_SISTER_CHROMATID_SEGREGATION	4.83e-11	1	4.39754e-18	0.199521
PDGFRA	GOBP_RNA_PROCESSING	4.88e-11	1	0.00801008	6.94478e-15
MAP1B	GOBP_DNA_METABOLIC_PROCESS	5.01e-11	0.970943	5.7366e-17	0.639356
RBM27	GOBP_REGULATION_OF_CELL_CYCLE_PHASE_TRANSITION	5.02e-11	0.660193	7.39705e-16	0.606235
ANKFY1	GOBP_CHROMOSOME_SEGREGATION	5.1e-11	0.74319	9.80756e-18	0.0067688
JMY	GOBP_MICROTUBULE_BASED_PROCESS	5.11e-11	0.281421	4.44642e-15	0.0526117
RAD50	GOBP_CELL_CYCLE_PHASE_TRANSITION	5.2e-11	0.739538	1.77585e-15	0.396638
XPO1	GOBP_BIOLOGICAL_ADHESION	5.25e-11	0.00292574	0.981499	2.04668e-12
EEF2	GOBP_MITOTIC_CELL_CYCLE_PHASE_TRANSITION	5.26e-11	0.971441	8.73376e-18	0.260451
GNA11	GOBP_MICROTUBULE_CYTOSKELETON_ORGANIZATION	5.26e-11	0.719323	1.69522e-16	0.0851465
ZBTB1	GOBP_DNA_REPLICATION	5.29e-11	0.639892	1.38722e-17	0.944531
SRSF7	GOBP_MITOTIC_CELL_CYCLE_PROCESS	5.31e-11	0.443184	5.54022e-16	0.951231
FOXO3	GOBP_LEUKOCYTE_MIGRATION	5.39e-11	1.04917e-15	0.906704	0.973025
GNAI2	GOBP_DNA_METABOLIC_PROCESS	5.41e-11	0.65506	2.77257e-15	0.00043122
CBFA2T3	GOBP_MITOTIC_CELL_CYCLE_PROCESS	5.41e-11	0.0157803	4.22207e-17	0.276988
RB1	GOBP_MITOTIC_CELL_CYCLE_CHECKPOINT_SIGNALING	5.55e-11	1	9.75335e-20	0.237457
MIDN	GOBP_MICROTUBULE_BASED_PROCESS	5.57e-11	0.370161	3.35971e-16	0.271025
ATP6V1C1	GOBP_BLOOD_VESSEL_MORPHOGENESIS	5.58e-11	0.203986	0.164927	9.2568e-14
PXDN	GOBP_MITOTIC_CELL_CYCLE	5.58e-11	0.790445	1.64839e-16	0.919837
FOXO3	GOBP_POSITIVE_REGULATION_OF_CELL_ADHESION	5.58e-11	1.44544e-15	0.68015	0.985465
PTK2	GOBP_LOCOMOTION	5.6e-11	0.421702	0.808861	2.82805e-16
FYN	GOBP_POSITIVE_REGULATION_OF_CELL_CELL_ADHESION	5.61e-11	2.00037e-16	0.879634	0.903667
SBNO2	GOBP_REGULATION_OF_CELLULAR_MACROMOLECULE_BIOSYNTHETIC_PROCESS	5.64e-11	0.000359383	3.68027e-14	0.307384
CHD4	GOBP_MITOTIC_NUCLEAR_DIVISION	5.67e-11	0.32355	4.51989e-17	0.976239
HSP90AB1	GOBP_CIRCULATORY_SYSTEM_DEVELOPMENT	5.69e-11	0.495905	0.737152	9.50502e-17
RB1	GOBP_DNA_PACKAGING	5.7e-11	0.48558	5.82236e-18	0.00858493
NFIC	GOBP_SPINDLE_ORGANIZATION	5.73e-11	0.864313	1.39575e-17	0.451343
ATP6V1C1	GOBP_NEGATIVE_REGULATION_OF_CELL_CYCLE_PROCESS	5.8e-11	0.423089	7.75329e-15	0.994005
DIP2C	GOBP_CELL_CYCLE_PHASE_TRANSITION	5.91e-11	0.441959	1.34353e-16	0.151077
LUC7L3	GOBP_TISSUE_DEVELOPMENT	5.96e-11	1.11518e-11	0.0493021	4.12792e-07
MDN1	GOBP_DEFENSE_RESPONSE	5.96e-11	4.42668e-16	0.988218	0.682183
MAP3K1	GOBP_DNA_METABOLIC_PROCESS	5.96e-11	0.905351	5.83664e-16	0.7172
MAP3K12	GOBP_CYTOSKELETON_ORGANIZATION	5.97e-11	0.0015362	9.16111e-11	1.79487e-06
TBL1XR1	GOBP_DNA_REPAIR	5.99e-11	0.128667	5.70348e-15	0.999948
FLRT2	GOBP_REGULATION_OF_MITOTIC_CELL_CYCLE_PHASE_TRANSITION	6.04e-11	0.0585253	7.01904e-17	0.0540853
LMO4	GOBP_LEUKOCYTE_DIFFERENTIATION	6.05e-11	6.11284e-13	4.54481e-05	0.997082
KCMF1	GOBP_CELL_MIGRATION	6.11e-11	2.86564e-05	0.230411	4.31682e-10
SBNO2	GOBP_REGULATION_OF_MITOTIC_CELL_CYCLE	6.21e-11	0.391561	3.19789e-17	0.377079
FBXW11	GOBP_CELL_DIVISION	6.22e-11	0.499503	2.77551e-16	0.999924
CPEB2	GOBP_CHROMOSOME_SEGREGATION	6.3e-11	0.990066	1.80062e-15	0.194623
BAP1	GOBP_MITOTIC_NUCLEAR_DIVISION	6.35e-11	1	5.70175e-17	0.760423
PDGFRB	GOBP_NUCLEOBASE_CONTAINING_COMPOUND_TRANSPORT	6.4e-11	0.504108	2.48301e-05	1.4657e-12
TBL1XR1	GOBP_DNA_DEPENDENT_DNA_REPLICATION	6.44e-11	0.126947	6.36006e-15	1
PNISR	GOBP_POSITIVE_REGULATION_OF_CELL_CELL_ADHESION	6.45e-11	2.6823e-16	0.761181	0.784619
RB1	GOBP_DNA_REPLICATION_INITIATION	6.47e-11	1	4.68166e-20	0.650278
MGA	GOBP_REGULATION_OF_CELLULAR_MACROMOLECULE_BIOSYNTHETIC_PROCESS	6.48e-11	0.00202842	3.70649e-14	0.849519
ATP1A1	GOBP_LEUKOCYTE_CELL_CELL_ADHESION	6.55e-11	2.26836e-09	1.48224e-11	0.83189
MDN1	GOBP_LOCOMOTION	6.59e-11	9.52711e-16	0.864011	0.415432
ATP1A1	GOBP_ADAPTIVE_IMMUNE_RESPONSE	6.61e-11	3.85857e-08	2.39677e-12	0.306834
PELP1	GOBP_CELL_DIVISION	6.71e-11	0.436297	1.35573e-17	0.944686
XPO6	GOBP_REGULATION_OF_IMMUNE_SYSTEM_PROCESS	6.75e-11	0.0733939	1.87775e-14	0.884712
PDGFRA	GOBP_MRNA_PROCESSING	6.76e-11	1	0.0124258	7.07624e-15
CHD4	GOBP_MITOTIC_CELL_CYCLE_PHASE_TRANSITION	6.77e-11	0.0269474	8.94286e-16	0.77052
JMY	GOBP_NCRNA_METABOLIC_PROCESS	6.78e-11	0.953053	1.1283e-15	0.0910892
PIK3R1	GOBP_CELLULAR_MACROMOLECULE_BIOSYNTHETIC_PROCESS	6.82e-11	0.0025744	2.671e-12	0.00796611
RASA1	GOBP_MICROTUBULE_BASED_PROCESS	6.85e-11	0.189209	3.58616e-14	0.342915
LTBP2	GOBP_SISTER_CHROMATID_SEGREGATION	6.86e-11	0.329552	3.57362e-17	0.0574324
ANKHD1	GOBP_CELLULAR_MACROMOLECULE_BIOSYNTHETIC_PROCESS	6.89e-11	0.000348903	3.25734e-11	0.0518875
MDN1	GOBP_REGULATION_OF_CELL_CELL_ADHESION	6.89e-11	2.12723e-15	0.170522	1
PIK3CA	GOBP_MITOTIC_SISTER_CHROMATID_SEGREGATION	6.92e-11	0.0749879	5.06845e-17	0.444472
STK11	GOBP_NEGATIVE_REGULATION_OF_CELL_CYCLE_PHASE_TRANSITION	6.96e-11	0.215614	1.12153e-16	0.593848
UBE2O	GOBP_CELL_CYCLE	6.97e-11	0.05921	1.68982e-16	0.975956
COG3	GOBP_SPINDLE_ORGANIZATION	6.98e-11	0.118213	5.53505e-17	0.853102
CLEC16A	GOBP_LYMPHOCYTE_ACTIVATION	7e-11	0.249033	4.59331e-16	0.690021
HDLBP	GOBP_SISTER_CHROMATID_SEGREGATION	7.06e-11	1	9.29819e-16	0.792352
ATXN2L	GOBP_IMMUNE_RESPONSE	7.09e-11	0.242735	3.08095e-15	0.818711
FBXW7	GOBP_CELLULAR_MACROMOLECULE_BIOSYNTHETIC_PROCESS	7.13e-11	0.000148987	2.47973e-13	0.894804
ATN1	GOBP_SISTER_CHROMATID_SEGREGATION	7.16e-11	0.0600082	1.51591e-16	1
TP63	GOBP_DNA_REPLICATION	7.22e-11	0.605447	2.53924e-14	4.55797e-06
FLCN	GOBP_SISTER_CHROMATID_SEGREGATION	7.23e-11	1	6.43664e-19	0.228398
ZBTB1	GOBP_RIBONUCLEOPROTEIN_COMPLEX_BIOGENESIS	7.24e-11	0.855322	1.35433e-14	0.00115934
JMY	GOBP_RRNA_METABOLIC_PROCESS	7.32e-11	0.905816	9.27555e-16	0.129863
HDAC2	GOBP_NEUROGENESIS	7.34e-11	1.69529e-05	0.00980113	1.03588e-08
CDC5L	GOBP_CHROMOSOME_ORGANIZATION	7.38e-11	0.734452	1.29222e-15	0.992868
PDE7A	GOBP_MITOTIC_CELL_CYCLE	7.47e-11	0.179712	5.13659e-16	0.376629
EEF2	GOBP_DNA_DEPENDENT_DNA_REPLICATION	7.56e-11	0.0391634	2.43556e-16	0.408833
CREBBP	GOBP_CELL_CYCLE_PROCESS	7.62e-11	0.665758	3.88337e-16	0.492862
GNA11	GOBP_DNA_DEPENDENT_DNA_REPLICATION	7.73e-11	0.458521	4.55903e-17	0.881402
DIP2C	GOBP_NCRNA_PROCESSING	7.76e-11	0.841939	2.40208e-11	6.68886e-07
RBFOX1	GOBP_LYMPHOCYTE_ACTIVATION	7.78e-11	0.357433	1.14214e-15	0.0953373
ZNF827	GOBP_CELL_CYCLE	7.86e-11	0.791737	3.5969e-16	0.09651
IFFO1	GOBP_SISTER_CHROMATID_SEGREGATION	7.89e-11	0.186197	2.06934e-16	0.0016162
RNF145	GOBP_REGULATION_OF_CELL_CYCLE_PHASE_TRANSITION	7.89e-11	0.726852	6.96153e-16	0.445837
LUC7L3	GOBP_CELL_MIGRATION	7.91e-11	1.48035e-12	0.307409	8.03553e-07
UPF2	GOBP_REGULATION_OF_CELL_CYCLE_PROCESS	7.92e-11	0.118969	4.92425e-15	0.992365
POLR1A	GOBP_CELL_DIVISION	7.92e-11	0.595937	2.58698e-15	0.646538
CAMTA2	GOBP_MITOTIC_NUCLEAR_DIVISION	7.93e-11	0.340318	1.6992e-17	0.635183
HDLBP	GOBP_MITOTIC_SISTER_CHROMATID_SEGREGATION	7.94e-11	1	9.32152e-16	0.92177
MDN1	GOBP_REGULATION_OF_CELL_ADHESION	7.95e-11	5.97407e-15	0.0834585	0.882758
HDAC2	GOBP_POSITIVE_REGULATION_OF_CELL_CELL_ADHESION	7.97e-11	2.39914e-15	0.838681	0.949305
SPARC	GOBP_CELLULAR_MACROMOLECULE_BIOSYNTHETIC_PROCESS	7.97e-11	9.33992e-05	1.6003e-11	0.54244
XPO6	GOBP_CELL_CYCLE	8.02e-11	0.58089	2.62042e-15	1
TNK2	GOBP_MITOTIC_CELL_CYCLE_PHASE_TRANSITION	8.05e-11	0.123071	2.30134e-16	0.355371
XPOT	GOBP_ANATOMICAL_STRUCTURE_FORMATION_INVOLVED_IN_MORPHOGENESIS	8.11e-11	0.000198054	0.0711726	1.83659e-13
ASXL2	GOBP_MITOTIC_CELL_CYCLE_PROCESS	8.14e-11	0.703821	7.50905e-16	0.131027
NR3C1	GOBP_CELL_DIVISION	8.14e-11	0.68902	3.35971e-16	0.0860305
PHF12	GOBP_TISSUE_DEVELOPMENT	8.32e-11	7.72988e-14	0.00428639	0.000422882
IGF2BP2	GOBP_ESTABLISHMENT_OF_PROTEIN_LOCALIZATION	8.41e-11	0.0869615	3.42354e-09	3.42958e-09
FXR1	GOBP_BLOOD_VESSEL_MORPHOGENESIS	8.41e-11	0.984083	0.941339	1.45876e-16
UBR5	GOBP_RIBONUCLEOPROTEIN_COMPLEX_BIOGENESIS	8.45e-11	0.573252	1.91206e-15	0.941479
TSC1	GOBP_RRNA_METABOLIC_PROCESS	8.6e-11	0.0911102	3.16683e-15	0.0669661
KDM5A	GOBP_MITOTIC_SPINDLE_ORGANIZATION	8.62e-11	0.710694	1.29675e-16	0.320394
ATN1	GOBP_DNA_DEPENDENT_DNA_REPLICATION	8.7e-11	0.489081	4.41791e-17	0.566344
ANKHD1	GOBP_REGULATION_OF_CELL_CYCLE_PROCESS	8.71e-11	0.58277	1.50818e-15	0.915483
STK11	GOBP_REGULATION_OF_MITOTIC_CELL_CYCLE_PHASE_TRANSITION	8.76e-11	0.399791	5.97704e-17	0.848109
TSC22D2	GOBP_ORGANELLE_FISSION	8.81e-11	0.769513	3.41793e-16	0.184488
PDGFRB	GOBP_CELL_DIVISION	8.84e-11	0.698051	1.54026e-15	0.0275552
NFIC	GOBP_CELL_CYCLE_CHECKPOINT_SIGNALING	8.87e-11	0.263754	8.04031e-17	0.5006
ZFP36L1	GOBP_CELL_CYCLE_CHECKPOINT_SIGNALING	8.94e-11	0.589501	8.43987e-16	0.00634053
PDZRN3	GOBP_DNA_METABOLIC_PROCESS	8.96e-11	1	1.58705e-08	3.00424e-11
SBNO2	GOBP_REGULATION_OF_MITOTIC_CELL_CYCLE_PHASE_TRANSITION	9.08e-11	0.347057	1.18017e-16	0.206589
RUNX1T1	GOBP_CELLULAR_MACROMOLECULE_BIOSYNTHETIC_PROCESS	9.09e-11	0.00233886	1.86972e-13	0.000833102
PDGFRB	GOBP_DNA_REPAIR	9.14e-11	0.998909	2.47748e-12	1.25659e-05
PTK2	GOBP_CELL_CYCLE_PHASE_TRANSITION	9.32e-11	0.139962	1.46792e-15	0.953499
MAML3	GOBP_MITOTIC_CELL_CYCLE_PROCESS	9.37e-11	0.847603	1.87297e-16	0.365103
CSRNP1	GOBP_CELL_CYCLE	9.39e-11	0.816788	2.7551e-09	1.24056e-10
TRAF3	GOBP_CHROMOSOME_ORGANIZATION	9.5e-11	0.452621	1.04168e-15	0.828778
MIDN	GOBP_REGULATION_OF_MITOTIC_CELL_CYCLE_PHASE_TRANSITION	9.6e-11	0.557881	2.04201e-16	0.648901
TCF12	GOBP_MITOTIC_CELL_CYCLE_PHASE_TRANSITION	9.63e-11	0.103098	1.82394e-15	0.238208
RBFOX1	GOBP_CELL_CYCLE	9.63e-11	0.59958	2.81602e-16	0.314705
SPARC	GOBP_MICROTUBULE_BASED_PROCESS	9.72e-11	0.609259	4.20925e-15	0.410796
FBXW7	GOBP_REGULATION_OF_CELL_CYCLE	9.74e-11	0.0456714	1.4842e-15	0.769111
ANKHD1	GOBP_CELL_CYCLE_PHASE_TRANSITION	9.9e-11	0.730326	1.41479e-15	0.922229
MYO1E	GOBP_CHROMOSOME_SEGREGATION	9.93e-11	0.456943	2.19669e-18	0.687565
ZBTB38	GOBP_MITOTIC_NUCLEAR_DIVISION	9.97e-11	1	4.79136e-18	0.0164653
TSC22D2	GOBP_DNA_METABOLIC_PROCESS	9.99e-11	0.816935	2.78764e-16	0.256103
FBXW7	GOBP_MITOTIC_CELL_CYCLE_PROCESS	1e-10	0.131503	7.80861e-16	0.530405
FLRT2	GOBP_DNA_REPLICATION	1.01e-10	0.861691	1.01456e-13	6.03448e-06
FAT1	GOBP_DNA_METABOLIC_PROCESS	1.01e-10	0.990333	4.12615e-15	0.0277732
RPS6KB1	GOBP_REGULATION_OF_CELL_DIFFERENTIATION	1.02e-10	2.00936e-06	0.0147931	9.00798e-12
SPARC	GOBP_CELLULAR_RESPONSE_TO_DNA_DAMAGE_STIMULUS	1.03e-10	0.973154	1.33975e-15	0.866772
FLRT2	GOBP_MITOTIC_NUCLEAR_DIVISION	1.03e-10	0.335092	1.08321e-16	0.0149424
MAP3K1	GOBP_REGULATION_OF_CELL_CYCLE_PROCESS	1.03e-10	0.20082	7.9969e-15	0.492623
MGA	GOBP_SISTER_CHROMATID_SEGREGATION	1.05e-10	0.795359	2.16604e-15	0.0732501
RBM6	GOBP_NUCLEAR_CHROMOSOME_SEGREGATION	1.05e-10	1	2.83139e-17	1
FBN1	GOBP_DNA_REPAIR	1.05e-10	0.21576	1.4169e-16	0.0621934
PTK2	GOBP_CELL_DIVISION	1.05e-10	0.626408	3.85478e-16	0.958509
PIK3R1	GOBP_REGULATION_OF_CELL_CYCLE_PROCESS	1.05e-10	0.497058	1.42805e-13	0.00143681
TSC1	GOBP_NCRNA_METABOLIC_PROCESS	1.06e-10	0.417978	2.3812e-16	0.26416
LTBP2	GOBP_NCRNA_METABOLIC_PROCESS	1.07e-10	0.833451	4.22021e-13	3.98124e-06
TBL1XR1	GOBP_MITOTIC_CELL_CYCLE_PHASE_TRANSITION	1.07e-10	0.54136	1.1637e-14	0.248338
PBRM1	GOBP_MITOTIC_SISTER_CHROMATID_SEGREGATION	1.07e-10	1	3.96491e-16	0.210334
MDN1	GOBP_BIOLOGICAL_ADHESION	1.07e-10	1.03502e-15	0.654048	0.972928
BCL6	GOBP_REGULATION_OF_ORGANELLE_ORGANIZATION	1.08e-10	0.167826	7.4941e-19	0.73217
MAP1B	GOBP_CELL_CYCLE_PHASE_TRANSITION	1.08e-10	0.56703	2.27102e-16	0.83077
RBM27	GOBP_CELLULAR_MACROMOLECULE_BIOSYNTHETIC_PROCESS	1.08e-10	0.000260786	8.35156e-12	0.379335
NFIC	GOBP_MICROTUBULE_CYTOSKELETON_ORGANIZATION_INVOLVED_IN_MITOSIS	1.1e-10	0.804155	1.9738e-17	0.926324
RASA1	GOBP_DNA_METABOLIC_PROCESS	1.11e-10	0.999584	4.34674e-15	0.981901
TSC1	GOBP_RIBONUCLEOPROTEIN_COMPLEX_BIOGENESIS	1.11e-10	0.137693	1.08666e-14	0.0189219
MCC	GOBP_NCRNA_METABOLIC_PROCESS	1.12e-10	0.998365	5.06151e-15	0.0195393
CCND2	GOBP_RNA_SPLICING	1.12e-10	0.377146	2.28725e-05	2.98265e-14
PPP1R18	GOBP_CELL_DIVISION	1.13e-10	0.355954	2.82995e-15	0.0358029
ZBTB1	GOBP_SISTER_CHROMATID_SEGREGATION	1.13e-10	0.406076	1.98374e-16	0.326188
RB1	GOBP_CELL_CYCLE_DNA_REPLICATION	1.13e-10	1	6.81485e-19	0.121079
MDN1	GOBP_POSITIVE_REGULATION_OF_IMMUNE_SYSTEM_PROCESS	1.13e-10	8.45078e-16	0.84096	0.999273
CYTH1	GOBP_CELL_DIVISION	1.14e-10	0.359311	1.92977e-17	0.634467
MIDN	GOBP_MITOTIC_CELL_CYCLE_CHECKPOINT_SIGNALING	1.16e-10	0.809963	1.52258e-16	0.785609
PIK3R3	GOBP_CELL_MIGRATION	1.17e-10	3.56114e-13	0.0780125	0.00065478
DDX39B	GOBP_REGULATION_OF_CELLULAR_COMPONENT_MOVEMENT	1.17e-10	0.00880522	0.926888	2.5105e-14
SBNO2	GOBP_DNA_GEOMETRIC_CHANGE	1.19e-10	3.75618e-05	1.43686e-12	0.237845
MCC	GOBP_CELL_DIVISION	1.2e-10	0.541022	1.12046e-15	0.180307
IL6ST	GOBP_DNA_METABOLIC_PROCESS	1.2e-10	0.772959	9.58595e-17	0.129301
LMO4	GOBP_POSITIVE_REGULATION_OF_LEUKOCYTE_CELL_CELL_ADHESION	1.21e-10	2.43809e-10	3.10383e-07	0.99999
GNA11	GOBP_MICROTUBULE_CYTOSKELETON_ORGANIZATION_INVOLVED_IN_MITOSIS	1.21e-10	0.458521	7.81746e-17	1
RBM27	GOBP_CELLULAR_RESPONSE_TO_STRESS	1.21e-10	0.114994	1.68021e-14	0.495979
PBRM1	GOBP_SISTER_CHROMATID_SEGREGATION	1.22e-10	1	3.4354e-16	0.292232
MAP1B	GOBP_REGULATION_OF_CELL_CYCLE_PROCESS	1.22e-10	0.204608	6.38024e-16	0.98111
CYTH1	GOBP_CELL_CYCLE	1.23e-10	0.04962	1.01634e-16	0.982822
STAT3	GOBP_ORGANONITROGEN_COMPOUND_BIOSYNTHETIC_PROCESS	1.23e-10	1.16248e-11	3.59152e-05	0.212401
COG3	GOBP_POSITIVE_REGULATION_OF_CELL_CYCLE_PROCESS	1.23e-10	0.444294	2.61305e-15	0.0115084
FOXO3	GOBP_REGULATION_OF_CELL_CELL_ADHESION	1.24e-10	7.65162e-15	0.358625	0.985915
PPP1R18	GOBP_ORGANELLE_FISSION	1.24e-10	0.300407	4.51935e-16	0.307506
CAMTA2	GOBP_CHROMOSOME_ORGANIZATION	1.26e-10	0.894734	9.0717e-18	0.936571
ASAP1	GOBP_CELLULAR_MACROMOLECULE_BIOSYNTHETIC_PROCESS	1.27e-10	0.00632017	7.14684e-15	0.449365
CSMD1	GOBP_MITOTIC_SISTER_CHROMATID_SEGREGATION	1.29e-10	0.0662267	4.34067e-17	0.00707156
LTBP2	GOBP_DNA_RECOMBINATION	1.29e-10	0.942194	1.61298e-13	1.25354e-05
ARRDC3	GOBP_DNA_REPLICATION	1.3e-10	0.959968	1.4729e-11	2.40478e-05
CCDC88C	GOBP_CELL_CYCLE_PHASE_TRANSITION	1.3e-10	0.0875022	5.86288e-15	0.970837
FAM13B	GOBP_MICROTUBULE_BASED_PROCESS	1.32e-10	0.340132	1.79635e-15	0.774927
HDAC2	GOBP_LEUKOCYTE_MIGRATION	1.36e-10	2.0101e-14	0.707323	0.265212
ARHGAP5	GOBP_CELL_CYCLE_PROCESS	1.36e-10	0.657017	6.21977e-15	0.0178249
FOXO3	GOBP_REGULATION_OF_CELL_ADHESION	1.36e-10	1.21127e-14	0.254451	0.993035
CHD4	GOBP_CELL_CYCLE_PHASE_TRANSITION	1.38e-10	0.0161966	3.72065e-15	0.883891
STAMBPL1	GOBP_CELL_CYCLE_PROCESS	1.38e-10	0.571663	1.48602e-17	0.0254257
ZFP36L1	GOBP_REGULATION_OF_CHROMOSOME_ORGANIZATION	1.38e-10	0.0721829	1.36535e-15	0.064091
STK11	GOBP_DNA_REPLICATION_INITIATION	1.39e-10	0.0630924	6.40116e-16	1
MYH10	GOBP_REGULATION_OF_CELL_CYCLE_PROCESS	1.39e-10	0.108538	4.41734e-18	0.647091
STK11	GOBP_MITOTIC_CELL_CYCLE_CHECKPOINT_SIGNALING	1.4e-10	0.517623	1.65405e-16	0.475559
DDX39B	GOBP_LOCOMOTION	1.4e-10	0.0114533	0.934674	2.47617e-14
MGA	GOBP_MRNA_METABOLIC_PROCESS	1.4e-10	0.864841	5.12886e-16	0.432975
XPOT	GOBP_ENZYME_LINKED_RECEPTOR_PROTEIN_SIGNALING_PATHWAY	1.42e-10	0.00211997	0.104614	2.83679e-14
STAT5B	GOBP_CELLULAR_MACROMOLECULE_BIOSYNTHETIC_PROCESS	1.44e-10	1.55766e-12	3.41615e-06	0.559421
FBN1	GOBP_NCRNA_METABOLIC_PROCESS	1.44e-10	0.644676	1.06573e-15	0.00464041
RORA	GOBP_RNA_PROCESSING	1.44e-10	0.181662	0.000452858	3.31326e-16
ID3	GOBP_MACROMOLECULE_CATABOLIC_PROCESS	1.44e-10	0.648615	9.46485e-06	3.58801e-13
ATN1	GOBP_MITOTIC_SISTER_CHROMATID_SEGREGATION	1.45e-10	0.179352	1.47993e-16	1
ATXN1	GOBP_MITOTIC_CELL_CYCLE	1.45e-10	0.394978	3.57657e-16	0.00172015
UBE2O	GOBP_CELL_CYCLE_PROCESS	1.45e-10	0.279687	1.08737e-16	0.978093
CHD4	GOBP_CELL_DIVISION	1.46e-10	0.908965	6.36002e-17	1
IFFO1	GOBP_MITOTIC_NUCLEAR_DIVISION	1.46e-10	0.32355	3.70067e-17	0.015357
GNA11	GOBP_DNA_REPLICATION	1.46e-10	0.302671	1.77062e-16	0.889037
GPBP1L1	GOBP_BIOLOGICAL_ADHESION	1.46e-10	3.73042e-11	0.44106	4.54236e-06
FBXW11	GOBP_MITOTIC_CELL_CYCLE_PHASE_TRANSITION	1.46e-10	0.492876	1.69089e-15	0.542691
MAML3	GOBP_MITOTIC_CELL_CYCLE	1.47e-10	0.664203	9.55489e-16	0.175409
NR3C1	GOBP_PROTEIN_CONTAINING_COMPLEX_ORGANIZATION	1.5e-10	0.700206	4.20155e-13	0.000169366
TP63	GOBP_CELLULAR_RESPONSE_TO_DNA_DAMAGE_STIMULUS	1.51e-10	0.00438659	2.20204e-10	2.63346e-07
NR3C1	GOBP_DNA_REPAIR	1.51e-10	0.999576	1.58453e-12	3.17391e-05
TNK2	GOBP_SPINDLE_ORGANIZATION	1.52e-10	0.0960544	2.76016e-16	1
APC	GOBP_NCRNA_METABOLIC_PROCESS	1.52e-10	0.998953	1.70258e-15	0.50822
UBR5	GOBP_MITOTIC_SPINDLE_ORGANIZATION	1.52e-10	0.207435	1.11489e-14	0.96764
FBXW7	GOBP_MITOTIC_CELL_CYCLE	1.53e-10	0.187938	7.33004e-16	0.733946
STAMBPL1	GOBP_CELL_DIVISION	1.54e-10	0.410005	7.21067e-16	0.000882272
IRF2BPL	GOBP_CHROMOSOME_SEGREGATION	1.54e-10	0.915811	5.29114e-16	0.399374
ITGB4	GOBP_MITOTIC_CELL_CYCLE_PROCESS	1.55e-10	0.692259	7.57355e-18	0.652743
ATP6V1C1	GOBP_REGULATION_OF_ORGANELLE_ORGANIZATION	1.55e-10	0.0621939	8.82483e-12	0.0200945
ASAP1	GOBP_NEGATIVE_REGULATION_OF_CELL_CYCLE_PROCESS	1.56e-10	0.0138933	2.27737e-15	0.881718
ATN1	GOBP_REGULATION_OF_CELL_CYCLE	1.56e-10	0.0388377	8.44695e-16	0.906747
KLF9	GOBP_RNA_PROCESSING	1.58e-10	0.355315	0.878935	2.9922e-18
SREK1	GOBP_DNA_METABOLIC_PROCESS	1.58e-10	0.981504	6.0835e-16	0.975607
RBFOX1	GOBP_MITOTIC_CELL_CYCLE	1.59e-10	0.42693	8.10367e-16	0.319628
MDN1	GOBP_CELL_MIGRATION	1.6e-10	4.61417e-15	0.778839	0.312863
CHD4	GOBP_SISTER_CHROMATID_SEGREGATION	1.6e-10	0.186197	3.8704e-16	0.919198
FOXN3	GOBP_REGULATION_OF_MITOTIC_CELL_CYCLE_PHASE_TRANSITION	1.6e-10	0.0431522	4.13861e-16	0.135335
CHD4	GOBP_DNA_CONFORMATION_CHANGE	1.6e-10	0.644026	1.203e-16	0.861656
UBR5	GOBP_RIBOSOME_BIOGENESIS	1.61e-10	0.388736	6.77941e-15	0.911345
IRF2BPL	GOBP_MITOTIC_NUCLEAR_DIVISION	1.62e-10	0.699295	4.46006e-16	0.66874
XPOT	GOBP_ACTIN_FILAMENT_BASED_PROCESS	1.64e-10	0.00380108	0.000124668	1.6694e-11
EPHA7	GOBP_REGULATION_OF_CELL_CELL_ADHESION	1.64e-10	4.57054e-15	0.107966	0.979417
LMO4	GOBP_REGULATION_OF_IMMUNE_RESPONSE	1.65e-10	5.45954e-10	2.18481e-07	0.997965
GSPT1	GOBP_VASCULATURE_DEVELOPMENT	1.66e-10	0.0199715	0.941844	1.15286e-14
MYO1C	GOBP_CHROMOSOME_ORGANIZATION	1.67e-10	0.851509	1.08932e-17	0.473809
STK11	GOBP_NEGATIVE_REGULATION_OF_CELL_CYCLE	1.68e-10	0.550757	1.53203e-16	0.63574
FBN1	GOBP_NCRNA_PROCESSING	1.68e-10	0.423503	8.69527e-16	0.0111625
PPP1R18	GOBP_NUCLEAR_CHROMOSOME_SEGREGATION	1.69e-10	0.586655	5.24234e-16	0.21331
ATXN1	GOBP_MITOTIC_CELL_CYCLE_PROCESS	1.69e-10	0.370851	1.22563e-16	0.00697999
RUNX1T1	GOBP_DNA_REPLICATION	1.69e-10	0.0266638	4.38188e-11	8.93481e-07
LUC7L3	GOBP_TUBE_DEVELOPMENT	1.71e-10	1.4657e-09	0.00773477	1.17618e-07
RAD50	GOBP_MITOTIC_CELL_CYCLE_PHASE_TRANSITION	1.72e-10	0.565422	1.54223e-14	0.285973
SRSF7	GOBP_CELL_CYCLE	1.72e-10	0.51214	2.28837e-15	0.97325
DIP2C	GOBP_NCRNA_METABOLIC_PROCESS	1.73e-10	0.939091	4.85585e-11	9.93006e-07
FYN	GOBP_POSITIVE_REGULATION_OF_IMMUNE_SYSTEM_PROCESS	1.73e-10	7.74741e-16	0.997275	0.965269
FLRT2	GOBP_REGULATION_OF_MITOTIC_CELL_CYCLE	1.73e-10	0.0140213	9.32936e-15	0.00999702
RNF145	GOBP_RIBONUCLEOPROTEIN_COMPLEX_BIOGENESIS	1.74e-10	0.998707	2.64188e-15	0.254298
AXL	GOBP_MRNA_PROCESSING	1.75e-10	0.0508311	0.0328889	5.88393e-15
MAP1B	GOBP_CELL_DIVISION	1.76e-10	0.385789	1.97762e-15	0.281921
FBXW11	GOBP_MRNA_METABOLIC_PROCESS	1.78e-10	0.998869	1.32944e-15	0.445977
PDGFRB	GOBP_CELLULAR_MACROMOLECULE_BIOSYNTHETIC_PROCESS	1.78e-10	9.33992e-05	3.74652e-10	0.00238271
HDAC4	GOBP_CELL_CYCLE	1.81e-10	0.76354	6.42257e-16	0.0301644
CDC5L	GOBP_REGULATION_OF_CELL_CYCLE	1.81e-10	0.224959	2.26518e-14	0.596344
HDLBP	GOBP_DNA_REPAIR	1.81e-10	1	2.55994e-15	0.994528
COG3	GOBP_CELLULAR_RESPONSE_TO_STRESS	1.81e-10	0.301689	1.07358e-16	0.751878
PDGFRB	GOBP_RNA_SPLICING_VIA_TRANSESTERIFICATION_REACTIONS	1.83e-10	0.996505	1.6039e-07	5.41877e-10
GNA11	GOBP_MITOTIC_SPINDLE_ORGANIZATION	1.83e-10	0.350767	1.90715e-16	1
IRF2BPL	GOBP_REGULATION_OF_MITOTIC_CELL_CYCLE	1.83e-10	0.0575174	6.05725e-15	0.711931
COG3	GOBP_RECOMBINATIONAL_REPAIR	1.84e-10	1	2.66735e-17	0.929078
MCC	GOBP_RRNA_METABOLIC_PROCESS	1.84e-10	0.959607	1.15873e-14	0.018238
SYNCRIP	GOBP_CELL_CYCLE	1.84e-10	0.967539	7.2513e-15	0.703923
RASA1	GOBP_IMMUNE_RESPONSE	1.87e-10	1.63088e-14	0.895121	0.564299
FOXO3	GOBP_ADAPTIVE_IMMUNE_RESPONSE	1.87e-10	4.92218e-15	0.951867	0.98334
CAMTA2	GOBP_REGULATION_OF_CELL_CYCLE	1.88e-10	0.12653	1.82813e-16	0.618393
WDR82	GOBP_SISTER_CHROMATID_SEGREGATION	1.9e-10	1	4.25511e-17	0.82066
FXR1	GOBP_NUCLEAR_CHROMOSOME_SEGREGATION	1.91e-10	0.0353247	1.21867e-14	0.991811
ZBTB38	GOBP_MITOTIC_SISTER_CHROMATID_SEGREGATION	1.91e-10	1	3.24415e-17	0.007678
NFIC	GOBP_MITOTIC_SPINDLE_ORGANIZATION	1.93e-10	0.728372	5.46712e-17	0.871328
EPHA7	GOBP_CELL_ACTIVATION	1.93e-10	8.45716e-16	0.72632	0.986584
RUNX1T1	GOBP_MITOTIC_SISTER_CHROMATID_SEGREGATION	1.93e-10	0.164119	2.82403e-16	0.0280978
PIK3R1	GOBP_INTRACELLULAR_TRANSPORT	1.94e-10	0.853259	3.72125e-13	0.000773833
PPP1R18	GOBP_SISTER_CHROMATID_SEGREGATION	1.96e-10	0.707765	2.52472e-15	0.04581
EEF1A1	GOBP_MITOTIC_CELL_CYCLE	1.96e-10	0.844203	2.29234e-13	0.0047732
NR3C1	GOBP_RNA_PROCESSING	1.96e-10	0.999824	0.00141311	5.24356e-14
FXR1	GOBP_DNA_METABOLIC_PROCESS	1.98e-10	0.0130426	3.4514e-14	0.999985
CHD4	GOBP_DNA_REPAIR	1.99e-10	0.120976	7.57439e-16	1
SPARC	GOBP_MRNA_METABOLIC_PROCESS	1.99e-10	0.999229	1.67603e-13	0.0161352
FOXN3	GOBP_CELL_CYCLE_CHECKPOINT_SIGNALING	1.99e-10	0.603478	1.32165e-16	0.0434277
FOXO3	GOBP_LEUKOCYTE_CELL_CELL_ADHESION	2.04e-10	6.26961e-15	0.842948	0.971277
FLCN	GOBP_NUCLEAR_CHROMOSOME_SEGREGATION	2.05e-10	1	2.97638e-18	0.295893
XPO6	GOBP_REGULATION_OF_IMMUNE_RESPONSE	2.06e-10	0.310347	1.65975e-14	0.996666
WDR82	GOBP_MITOTIC_NUCLEAR_DIVISION	2.06e-10	1	5.50599e-17	0.72117
MIDN	GOBP_NEGATIVE_REGULATION_OF_MITOTIC_CELL_CYCLE	2.07e-10	0.775599	4.21589e-16	0.684819
CELF2	GOBP_INTRACELLULAR_TRANSPORT	2.08e-10	0.270788	1.95078e-09	4.25198e-08
TBL1XR1	GOBP_MITOTIC_NUCLEAR_DIVISION	2.09e-10	0.721899	7.17935e-15	0.722845
FLCN	GOBP_ORGANELLE_FISSION	2.09e-10	0.125353	1.56666e-17	0.464435
FAM13B	GOBP_CELL_DIVISION	2.09e-10	0.553915	2.08298e-15	0.774819
XPOT	GOBP_TISSUE_DEVELOPMENT	2.1e-10	1.6187e-07	0.0303265	2.38807e-09
VCPIP1	GOBP_MITOTIC_NUCLEAR_DIVISION	2.1e-10	0.351232	2.48614e-15	0.384707
LTBP2	GOBP_REGULATION_OF_CHROMOSOME_ORGANIZATION	2.1e-10	0.0361307	3.1132e-14	0.0037786
HDAC2	GOBP_CELL_CELL_ADHESION	2.12e-10	1.87557e-14	0.748167	0.477326
PHF12	GOBP_TUBE_DEVELOPMENT	2.13e-10	1.22785e-12	0.000415952	0.00139501
EPS15	GOBP_IMMUNE_RESPONSE	2.13e-10	1.61635e-14	0.00606768	0.549909
HDLBP	GOBP_NUCLEAR_CHROMOSOME_SEGREGATION	2.14e-10	1	5.6736e-15	0.557754
ZBTB38	GOBP_SISTER_CHROMATID_SEGREGATION	2.14e-10	1	2.34591e-16	0.00130387
GTF2A1	GOBP_SISTER_CHROMATID_SEGREGATION	2.14e-10	0.363173	6.09269e-15	0.285746
ASAP1	GOBP_REGULATION_OF_MITOTIC_CELL_CYCLE	2.16e-10	0.0292108	1.79518e-15	0.872584
BAP1	GOBP_MITOTIC_SISTER_CHROMATID_SEGREGATION	2.16e-10	1	6.24718e-16	0.405473
EEF2	GOBP_DNA_REPLICATION	2.17e-10	0.0517943	1.00998e-15	0.387696
NUFIP2	GOBP_ANATOMICAL_STRUCTURE_FORMATION_INVOLVED_IN_MORPHOGENESIS	2.17e-10	1.29696e-10	0.00245373	5.20901e-07
TRA2B	GOBP_DNA_REPLICATION	2.22e-10	1	1.74032e-15	0.998645
CPEB2	GOBP_NCRNA_METABOLIC_PROCESS	2.22e-10	0.747623	1.22973e-12	0.00205024
CYTH1	GOBP_MITOTIC_CELL_CYCLE_PROCESS	2.22e-10	0.377965	6.15853e-17	0.548521
TSHZ3	GOBP_RNA_SPLICING	2.24e-10	0.163435	0.0530375	1.88135e-15
EEF2	GOBP_REGULATION_OF_CELL_CYCLE_PHASE_TRANSITION	2.24e-10	0.861734	3.80251e-17	0.652774
SBNO2	GOBP_NEGATIVE_REGULATION_OF_CELL_CYCLE_PHASE_TRANSITION	2.25e-10	0.180001	1.90818e-16	1
SBNO2	GOBP_SPINDLE_ORGANIZATION	2.26e-10	0.419608	8.24652e-17	1
MAP1B	GOBP_INTRACELLULAR_TRANSPORT	2.28e-10	0.824759	5.26987e-13	0.000717513
MYO1E	GOBP_DNA_METABOLIC_PROCESS	2.28e-10	0.230199	4.6389e-17	0.258922
MYO18A	GOBP_REGULATION_OF_CELL_DIFFERENTIATION	2.29e-10	2.77804e-14	0.000291866	0.687567
RB1	GOBP_CELL_CYCLE_G2_M_PHASE_TRANSITION	2.3e-10	0.127916	6.19886e-18	0.36757
BAP1	GOBP_SISTER_CHROMATID_SEGREGATION	2.32e-10	1	5.59643e-16	0.501226
RUNX1T1	GOBP_MICROTUBULE_CYTOSKELETON_ORGANIZATION_INVOLVED_IN_MITOSIS	2.33e-10	0.263592	7.1322e-16	0.00951777
STK11	GOBP_MICROTUBULE_CYTOSKELETON_ORGANIZATION_INVOLVED_IN_MITOSIS	2.36e-10	0.338582	2.65554e-16	0.99589
TRA2B	GOBP_DNA_METABOLIC_PROCESS	2.37e-10	0.276939	6.85871e-15	0.999941
NRBP1	GOBP_CELL_DIVISION	2.37e-10	0.675992	6.57754e-16	0.762407
FBXW11	GOBP_DNA_REPAIR	2.37e-10	0.988285	1.07472e-15	0.834115
PTK2	GOBP_MITOTIC_CELL_CYCLE_PHASE_TRANSITION	2.39e-10	0.221451	3.57781e-15	0.923113
FOXO3	GOBP_BIOLOGICAL_ADHESION	2.4e-10	6.68229e-15	0.950088	0.999927
FAT1	GOBP_DNA_REPAIR	2.42e-10	0.906835	4.11853e-14	0.0104946
GTF2A1	GOBP_REGULATION_OF_MITOTIC_CELL_CYCLE	2.42e-10	0.0317373	1.58949e-13	0.148331
MIDN	GOBP_DNA_BIOSYNTHETIC_PROCESS	2.43e-10	0.0010287	3.14256e-13	0.871939
PIK3R1	GOBP_RIBOSOME_BIOGENESIS	2.43e-10	0.999535	3.6549e-13	0.000926529
FOXO3	GOBP_POSITIVE_REGULATION_OF_MULTICELLULAR_ORGANISMAL_PROCESS	2.44e-10	1.22204e-14	0.995983	0.531783
GSPT1	GOBP_CELL_ACTIVATION	2.44e-10	0.162838	4.77786e-13	0.00482777
RAD50	GOBP_DNA_METABOLIC_PROCESS	2.45e-10	0.993496	4.01574e-15	0.997849
CCDC88C	GOBP_MITOTIC_CELL_CYCLE_PHASE_TRANSITION	2.47e-10	0.0204403	6.66505e-14	0.882777
IGF2BP2	GOBP_CHROMOSOME_SEGREGATION	2.47e-10	0.450039	1.47914e-17	0.895338
RASA1	GOBP_CELLULAR_RESPONSE_TO_DNA_DAMAGE_STIMULUS	2.47e-10	0.99506	1.26261e-14	0.935575
ATP6V1C1	GOBP_SUPRAMOLECULAR_FIBER_ORGANIZATION	2.47e-10	0.299186	0.039488	1.65925e-12
EEF1A1	GOBP_CELL_CYCLE_PROCESS	2.5e-10	0.843051	1.03419e-12	0.00147889
SRCAP	GOBP_IMMUNE_RESPONSE	2.54e-10	0.217868	6.8465e-15	0.927954
FAT1	GOBP_CELLULAR_MACROMOLECULE_BIOSYNTHETIC_PROCESS	2.56e-10	0.0844821	7.58133e-14	0.066287
RNF145	GOBP_CELLULAR_RESPONSE_TO_DNA_DAMAGE_STIMULUS	2.59e-10	0.950494	1.42508e-13	0.00856024
MAP3K1	GOBP_MRNA_METABOLIC_PROCESS	2.59e-10	0.956334	5.22993e-14	0.0539208
FAT1	GOBP_CELL_DIVISION	2.59e-10	0.441691	4.69127e-15	0.208616
MIDN	GOBP_MICROTUBULE_CYTOSKELETON_ORGANIZATION	2.59e-10	0.348373	2.37e-15	0.374992
KDM5A	GOBP_MICROTUBULE_CYTOSKELETON_ORGANIZATION_INVOLVED_IN_MITOSIS	2.61e-10	0.455934	8.33266e-16	0.401015
RPS6KB1	GOBP_REGULATION_OF_CELLULAR_COMPONENT_MOVEMENT	2.62e-10	5.0829e-09	0.341761	7.74371e-10
CRIM1	GOBP_REGULATION_OF_CELL_CYCLE	2.63e-10	0.399216	2.06887e-13	0.00260591
PRPF8	GOBP_SISTER_CHROMATID_SEGREGATION	2.64e-10	1	1.40271e-17	0.611578
PTK2	GOBP_ENZYME_LINKED_RECEPTOR_PROTEIN_SIGNALING_PATHWAY	2.65e-10	0.150603	0.837601	6.67993e-15
APC	GOBP_RRNA_METABOLIC_PROCESS	2.65e-10	0.983761	6.77725e-15	0.275502
PTPN23	GOBP_CHROMOSOME_SEGREGATION	2.66e-10	1	1.6675e-15	0.84956
NCOA7	GOBP_CELL_ACTIVATION	2.69e-10	1.89372e-15	0.978593	0.974257
ZBTB38	GOBP_CELL_CYCLE_PHASE_TRANSITION	2.69e-10	0.636396	9.55963e-18	0.0751135
JMY	GOBP_DNA_METABOLIC_PROCESS	2.7e-10	0.979988	1.66757e-15	0.418867
USP36	GOBP_CHROMOSOME_ORGANIZATION	2.72e-10	0.470514	7.26574e-17	0.999493
UBR2	GOBP_MITOTIC_NUCLEAR_DIVISION	2.72e-10	0.764547	1.49034e-14	0.223005
GTF2A1	GOBP_NEGATIVE_REGULATION_OF_CELL_CYCLE_PHASE_TRANSITION	2.75e-10	0.809991	4.38846e-15	0.251181
GABPB1	GOBP_REGULATION_OF_CELL_CYCLE	2.75e-10	0.131632	1.00831e-14	0.90649
ZFP36L1	GOBP_SISTER_CHROMATID_SEGREGATION	2.77e-10	0.75108	9.2094e-17	0.273856
FOXO3	GOBP_CELL_MIGRATION	2.77e-10	9.00959e-15	0.848072	0.997334
ID3	GOBP_MODIFICATION_DEPENDENT_MACROMOLECULE_CATABOLIC_PROCESS	2.78e-10	0.54988	0.0024404	4.82459e-15
XPOT	GOBP_LOCOMOTION	2.78e-10	5.80622e-07	0.0348378	9.09603e-10
TCF12	GOBP_MITOTIC_SISTER_CHROMATID_SEGREGATION	2.83e-10	0.486459	1.16634e-15	0.383998
FLRT2	GOBP_MITOTIC_CELL_CYCLE_CHECKPOINT_SIGNALING	2.83e-10	0.569878	5.0683e-14	0.000103615
STK11	GOBP_MITOTIC_SPINDLE_ORGANIZATION	2.84e-10	0.227153	5.24949e-16	0.989917
CHD4	GOBP_MITOTIC_SISTER_CHROMATID_SEGREGATION	2.85e-10	0.495333	3.57037e-16	0.885501
PDGFRB	GOBP_MRNA_TRANSPORT	2.85e-10	0.972758	3.13514e-05	5.49767e-12
[truncated: 1,300 more rows]
